# Supplementary material for: Ribosome assembly factor Adenylate Kinase 6 maintains cell proliferation and cell size homeostasis during root growth
Source: New Phytol. 2019 Dec 2;225(5):2064–76. doi: 10.1111/nph.16291 (PMC7028144; doi:10.1111/nph.16291)
Supplement: Supplementary file 2 [file NPH-225-2064-s002.xlsx]

## Sheet: Spreadsheet0
New Phytologist Supporting Information Table S5
Article title: Ribosome assembly factor Adenylate Kinase 6 maintains cell proliferation and cell size homeostasis during root growth
Authors: Radka Slovak, Claudia Setzer, Mykola Roiuk, Jonas Bertels, Christian Göschl, Katharina Jandrasits, Gerrit T. S. Beemster and Wolfgang Busch

## Sheet: Spreadsheet1 from 252accessions
Table S5 Genome-wide significant GWAS associations (FDR 5%) aggregated for 16 root growth traits and time-course experiment, 3rd - 7th day after stratification (DAS).
Data from 252 Arabidopsis thaliana accessions.
trait	Chromosome	SNP_pos	-log(p-value)	GWAS p-value	Gene_start	Gene_end	Gene_orientation	Distance from TSS	Distance from gene	SNP relative position	target AGI	element type	short symbol	long symbol
Relative_root_growth_rate_DAS3-DAS4	1	219840	5.96388	1.09e-06	209395	213041	+	10445	6799	downstream	AT1G01580	gene	FRO2	ferric reduction oxidase 2
Relative_root_growth_rate_DAS3-DAS4	1	219840	5.96388	1.09e-06	214229	217304	+	5611	2536	downstream	AT1G01590	gene	FRO1	ferric reduction oxidase 1
Relative_root_growth_rate_DAS3-DAS4	1	219840	5.96388	1.09e-06	218994	221286	+	846	0	in gene	AT1G01600	gene	CYP86A4	cytochrome P450, family 86, subfamily A, polypeptide 4
Relative_root_growth_rate_DAS3-DAS4	1	219840	5.96388	1.09e-06	229013	230917	+	-9173	-9173	upstream	AT1G01630	gene
Relative_root_growth_rate_DAS3-DAS4	1	219840	5.96388	1.09e-06	221691	224340	-	4500	1851	downstream	AT1G01610	gene	GPAT4	GLYCEROL-3-PHOSPHATE sn-2-ACYLTRANSFERASE 4
Relative_root_growth_rate_DAS3-DAS4	1	219840	5.96388	1.09e-06	225665	227302	-	7462	5825	downstream	AT1G01620	gene	TMP-B
Relative_root_growth_rate_DAS3-DAS4	1	306663	6.61231	2.44e-07	303537	304358	+	3126	2305	downstream	AT1G01840	gene
Relative_root_growth_rate_DAS3-DAS4	1	306663	6.61231	2.44e-07	306384	306456	+	279	207	downstream	AT1G01870	gene
Relative_root_growth_rate_DAS3-DAS4	1	306663	6.61231	2.44e-07	310316	313130	+	-3653	-3653	upstream	AT1G01900	gene	SBTI1.1
Relative_root_growth_rate_DAS3-DAS4	1	306663	6.61231	2.44e-07	316128	319650	+	-9465	-9465	upstream	AT1G01920	gene
Relative_root_growth_rate_DAS3-DAS4	1	306663	6.61231	2.44e-07	302035	302178	+	4628	4485	downstream	sORF0029	sorf
Relative_root_growth_rate_DAS3-DAS4	1	306663	6.61231	2.44e-07	296001	298120	-	-8543	-8543	upstream	AT1G01820	gene	PEX11C	peroxin 11c
Relative_root_growth_rate_DAS3-DAS4	1	306663	6.61231	2.44e-07	298535	302315	-	-4348	-4348	upstream	AT1G01830	gene
Relative_root_growth_rate_DAS3-DAS4	1	306663	6.61231	2.44e-07	304133	306287	-	-376	-376	upstream	AT1G01860	gene	PFC1	PALEFACE 1
Relative_root_growth_rate_DAS3-DAS4	1	306663	6.61231	2.44e-07	306480	309109	-	2446	0	in gene	AT1G01880	gene
Relative_root_growth_rate_DAS3-DAS4	1	306663	6.61231	2.44e-07	309275	309347	-	2684	2612	downstream	AT1G01890	gene
Relative_root_growth_rate_DAS3-DAS4	1	306663	6.61231	2.44e-07	313101	315902	-	9239	6438	downstream	AT1G01910	gene
Relative_root_growth_rate_DAS3-DAS4	1	411663	8.38656	4.11e-09	404600	408619	+	7063	3044	downstream	AT1G02145	gene	EBS4	EMS-MUTAGENIZED BRI1(BRASSINOSTEROID INSENSITIVE 1) SUPPRESSOR 4
Relative_root_growth_rate_DAS3-DAS4	1	411663	8.38656	4.11e-09	408622	410611	+	3041	1052	downstream	AT1G02150	gene
Relative_root_growth_rate_DAS3-DAS4	1	411663	8.38656	4.11e-09	410748	411597	+	915	66	downstream	AT1G02160	gene
Relative_root_growth_rate_DAS3-DAS4	1	411663	8.38656	4.11e-09	411779	413554	+	-116	-116	upstream	AT1G02170	gene	MCP1b	metacaspase 1b
Relative_root_growth_rate_DAS3-DAS4	1	411663	8.38656	4.11e-09	415079	418010	+	-3416	-3416	upstream	AT1G02190	gene
Relative_root_growth_rate_DAS3-DAS4	1	411663	8.38656	4.11e-09	418748	422438	+	-7085	-7085	upstream	AT1G02205	gene	CER22	ECERIFERUM 22
Relative_root_growth_rate_DAS3-DAS4	1	411663	8.38656	4.11e-09	418635	418736	+	-6972	-6972	upstream	sORF0036	sorf
Relative_root_growth_rate_DAS3-DAS4	1	411663	8.38656	4.11e-09	414723	414836	+	-3060	-3060	upstream	sORF0035	sorf
Relative_root_growth_rate_DAS3-DAS4	1	411663	8.38656	4.11e-09	400035	401882	-	-9781	-9781	upstream	AT1G02130	gene	RABD2A	RAB D2A
Relative_root_growth_rate_DAS3-DAS4	1	411663	8.38656	4.11e-09	402693	402961	-	-8702	-8702	upstream	AT1G02136	pseudogene
Relative_root_growth_rate_DAS3-DAS4	1	411663	8.38656	4.11e-09	403190	404456	-	-7207	-7207	upstream	AT1G02140	gene	MEE63	MATERNAL EFFECT EMBRYO ARREST 63
Relative_root_growth_rate_DAS3-DAS4	1	411663	8.38656	4.11e-09	413522	414645	-	2982	1859	downstream	AT1G02180	gene
Relative_root_growth_rate_DAS3-DAS4	1	411663	8.38656	4.11e-09	405482	405589	-	-6074	-6074	upstream	sORF0033	sorf
Relative_root_growth_rate_DAS3-DAS4	1	411663	8.38656	4.11e-09	411757	411855	-	192	94	downstream	sORF0034	sorf
Relative_root_growth_rate_DAS3-DAS4	1	1104931	7.36127	4.35e-08	1086495	1096146	+	18436	8785	downstream	AT1G04160	gene	XIB	myosin XI B
Relative_root_growth_rate_DAS3-DAS4	1	1104931	7.36127	4.35e-08	1096946	1099898	+	7985	5033	downstream	AT1G04170	gene	EIF2 GAMMA	eukaryotic translation initiation factor 2 gamma subunit
Relative_root_growth_rate_DAS3-DAS4	1	1104931	7.36127	4.35e-08	1104623	1105988	+	308	0	in gene	AT1G04180	gene	YUC9	YUCCA 9
Relative_root_growth_rate_DAS3-DAS4	1	1104931	7.36127	4.35e-08	1109482	1114107	+	-4551	-4551	upstream	AT1G04200	gene
Relative_root_growth_rate_DAS3-DAS4	1	1104931	7.36127	4.35e-08	1114405	1119739	+	-9474	-9474	upstream	AT1G04210	gene
Relative_root_growth_rate_DAS3-DAS4	1	1104931	7.36127	4.35e-08	1100444	1100608	-	-4323	-4323	upstream	AT1G04171	gene
Relative_root_growth_rate_DAS3-DAS4	1	1104931	7.36127	4.35e-08	1106428	1108715	-	3784	1497	downstream	AT1G04190	gene	TPR3	tetratricopeptide repeat 3
Relative_root_growth_rate_DAS3-DAS4	1	10891279	5.91205	1.22e-06	10881597	10886425	+	9682	4854	downstream	AT1G30680	gene
Relative_root_growth_rate_DAS3-DAS4	1	10891279	5.91205	1.22e-06	10887607	10890332	+	3672	947	downstream	AT1G30690	gene
Relative_root_growth_rate_DAS3-DAS4	1	10891279	5.91205	1.22e-06	10892570	10894572	+	-1291	-1291	upstream	AT1G30700	gene
Relative_root_growth_rate_DAS3-DAS4	1	10891279	5.91205	1.22e-06	10895280	10897109	+	-4001	-4001	upstream	AT1G30710	gene
Relative_root_growth_rate_DAS3-DAS4	1	10891279	5.91205	1.22e-06	10898172	10899912	+	-6893	-6893	upstream	AT1G30720	gene
Relative_root_growth_rate_DAS3-DAS4	1	10891279	5.91205	1.22e-06	10900854	10902534	+	-9575	-9575	upstream	AT1G30730	gene
Relative_root_growth_rate_DAS3-DAS4	1	10934972	6.33201	4.66e-07	10932713	10934066	+	2259	906	downstream	AT1G30790	gene
Relative_root_growth_rate_DAS3-DAS4	1	10934972	6.33201	4.66e-07	10935753	10936348	+	-781	-781	upstream	AT1G30795	gene
Relative_root_growth_rate_DAS3-DAS4	1	10934972	6.33201	4.66e-07	10936923	10938099	+	-1951	-1951	upstream	AT1G30800	gene
Relative_root_growth_rate_DAS3-DAS4	1	10934972	6.33201	4.66e-07	10928698	10928862	+	6274	6110	downstream	sORF0594	sorf
Relative_root_growth_rate_DAS3-DAS4	1	10934972	6.33201	4.66e-07	10944542	10944718	+	-9570	-9570	upstream	sORF0597	sorf
Relative_root_growth_rate_DAS3-DAS4	1	10934972	6.33201	4.66e-07	10923919	10926561	-	-8411	-8411	upstream	AT1G30780	gene
Relative_root_growth_rate_DAS3-DAS4	1	10934972	6.33201	4.66e-07	10929536	10930090	-	-4882	-4882	upstream	AT1G30784	pseudogene
Relative_root_growth_rate_DAS3-DAS4	1	10934972	6.33201	4.66e-07	10936765	10942292	-	7320	1793	downstream	AT1G30810	gene	JMJ18	Jumonji domain-containing protein 18
Relative_root_growth_rate_DAS3-DAS4	1	10934972	6.33201	4.66e-07	10942648	10944727	-	9755	7676	downstream	AT1G30814	gene
Relative_root_growth_rate_DAS3-DAS4	1	10934972	6.33201	4.66e-07	10944913	10949458	-	14486	9941	downstream	AT1G30820	gene
Relative_root_growth_rate_DAS3-DAS4	1	10934972	6.33201	4.66e-07	10936517	10936684	-	1712	1545	downstream	sORF0595	sorf
Relative_root_growth_rate_DAS3-DAS4	1	10934972	6.33201	4.66e-07	10937553	10937663	-	2691	2581	downstream	sORF0596	sorf
Relative_root_growth_rate_DAS3-DAS4	1	19603303	6.63749	2.3e-07	19603147	19603662	+	156	0	in gene	AT1G52618	gene
Relative_root_growth_rate_DAS3-DAS4	1	19603303	6.63749	2.3e-07	19603811	19606287	+	-508	-508	upstream	AT1G52620	gene
Relative_root_growth_rate_DAS3-DAS4	1	19603303	6.63749	2.3e-07	19610642	19612594	+	-7339	-7339	upstream	AT1G52650	gene
Relative_root_growth_rate_DAS3-DAS4	1	19603303	6.63749	2.3e-07	19596595	19599402	-	-3901	-3901	upstream	AT1G52610	transposable_element_gene
Relative_root_growth_rate_DAS3-DAS4	1	19603303	6.63749	2.3e-07	19600531	19602345	-	-958	-958	upstream	AT1G52615	gene
Relative_root_growth_rate_DAS3-DAS4	1	19603303	6.63749	2.3e-07	19606335	19608639	-	5336	3032	downstream	AT1G52630	gene
Relative_root_growth_rate_DAS3-DAS4	1	19603303	6.63749	2.3e-07	19608731	19610452	-	7149	5428	downstream	AT1G52640	gene
Relative_root_growth_rate_DAS3-DAS4	1	19603303	6.63749	2.3e-07	19601990	19602139	-	-1164	-1164	upstream	sORF1182	sorf
Relative_root_growth_rate_DAS3-DAS4	1	20335005	5.40592	3.93e-06	20323036	20328067	+	11969	6938	downstream	AT1G54440	gene
Relative_root_growth_rate_DAS3-DAS4	1	20335005	5.40592	3.93e-06	20332428	20332862	+	2577	2143	downstream	AT1G54445	gene
Relative_root_growth_rate_DAS3-DAS4	1	20335005	5.40592	3.93e-06	20344698	20349202	+	-9693	-9693	upstream	AT1G54470	gene	RPP27	resistance to Peronospora parasitica 27
Relative_root_growth_rate_DAS3-DAS4	1	20335005	5.40592	3.93e-06	20344228	20344350	+	-9223	-9223	upstream	sORF1228	sorf
Relative_root_growth_rate_DAS3-DAS4	1	20335005	5.40592	3.93e-06	20336340	20339535	-	4530	1335	downstream	AT1G54450	gene
Relative_root_growth_rate_DAS3-DAS4	1	20335005	5.40592	3.93e-06	20340600	20343530	-	8525	5595	downstream	AT1G54460	gene
Relative_root_growth_rate_DAS3-DAS4	1	20335005	5.40592	3.93e-06	20331260	20331448	-	-3557	-3557	upstream	sORF1227	sorf
Relative_root_growth_rate_DAS3-DAS4	1	20335005	5.40592	3.93e-06	20330702	20330806	-	-4199	-4199	upstream	sORF1226	sorf
Relative_root_growth_rate_DAS3-DAS4	1	26245745	5.6718	2.13e-06	26235284	26237571	+	10461	8174	downstream	AT1G69750	gene	COX19-2	cytochrome c oxidase 19-2
Relative_root_growth_rate_DAS3-DAS4	1	26245745	5.6718	2.13e-06	26239260	26240708	-	-5037	-5037	upstream	AT1G69760	gene
Relative_root_growth_rate_DAS3-DAS4	1	26245745	5.6718	2.13e-06	26248318	26253585	-	7840	2573	downstream	AT1G69770	gene	CMT3	chromomethylase 3
Relative_root_growth_rate_DAS3-DAS4	1	26245745	5.6718	2.13e-06	26246682	26246777	-	1032	937	downstream	sORF1576	sorf
Relative_root_growth_rate_DAS3-DAS4	1	26859804	7.38847	4.09e-08	26841630	26851919	+	18174	7885	downstream	AT1G71220	gene	UGGT	UDP-GLUCOSE:GLYCOPROTEIN GLUCOSYLTRANSFERASE
Relative_root_growth_rate_DAS3-DAS4	1	26859804	7.38847	4.09e-08	26852461	26854396	+	7343	5408	downstream	AT1G71230	gene	CSN5B	COP9-signalosome 5B
Relative_root_growth_rate_DAS3-DAS4	1	26859804	7.38847	4.09e-08	26854559	26855222	+	5245	4582	downstream	AT1G71235	gene
Relative_root_growth_rate_DAS3-DAS4	1	26859804	7.38847	4.09e-08	26855430	26859741	+	4374	63	downstream	AT1G71240	gene
Relative_root_growth_rate_DAS3-DAS4	1	26859804	7.38847	4.09e-08	26860118	26861726	+	-314	-314	upstream	AT1G71250	gene
Relative_root_growth_rate_DAS3-DAS4	1	26859804	7.38847	4.09e-08	26863587	26870015	+	-3783	-3783	upstream	AT1G71270	gene	TTD8	T-DNA TRANSMISSION DEFECT 8
Relative_root_growth_rate_DAS3-DAS4	1	26859804	7.38847	4.09e-08	26861657	26863422	-	3618	1853	downstream	AT1G71260	gene	WHY2	WHIRLY 2
Relative_root_growth_rate_DAS3-DAS4	1	28149263	5.3963	4.02e-06	28144132	28145049	+	5131	4214	downstream	AT1G74930	gene	ORA47
Relative_root_growth_rate_DAS3-DAS4	1	28149263	5.3963	4.02e-06	28146059	28147378	+	3204	1885	downstream	AT1G74940	gene
Relative_root_growth_rate_DAS3-DAS4	1	28149263	5.3963	4.02e-06	28139009	28142744	-	-6519	-6519	upstream	AT1G74920	gene	ALDH10A8	aldehyde dehydrogenase 10A8
Relative_root_growth_rate_DAS3-DAS4	1	28149263	5.3963	4.02e-06	28143997	28144098	-	-5165	-5165	upstream	AT1G74929	gene
Relative_root_growth_rate_DAS3-DAS4	1	28149263	5.3963	4.02e-06	28148575	28150444	-	1181	0	in gene	AT1G74950	gene	TIFY10B
Relative_root_growth_rate_DAS3-DAS4	1	28149263	5.3963	4.02e-06	28151924	28156259	-	6996	2661	downstream	AT1G74960	gene	KAS2	BETA-KETOACYL-ACP SYNTHETASE 2
Relative_root_growth_rate_DAS3-DAS4	1	28149263	5.3963	4.02e-06	28157530	28159302	-	10039	8267	downstream	AT1G74970	gene	TWN3
Relative_root_growth_rate_DAS3-DAS4	1	28149263	5.3963	4.02e-06	28151039	28151137	-	1874	1776	downstream	sORF1666	sorf
Relative_root_growth_rate_DAS3-DAS4	2	325483	7.22307	5.98e-08	315726	316993	+	9757	8490	downstream	AT2G01710	gene
Relative_root_growth_rate_DAS3-DAS4	2	325483	7.22307	5.98e-08	320478	323947	+	5005	1536	downstream	AT2G01730	gene	EDA26	embryo sac development arrest 26
Relative_root_growth_rate_DAS3-DAS4	2	325483	7.22307	5.98e-08	324472	326094	+	1011	0	in gene	AT2G01735	gene	RIE1	RING-finger protein for embryogenesis
Relative_root_growth_rate_DAS3-DAS4	2	325483	7.22307	5.98e-08	328089	332113	+	-2606	-2606	upstream	AT2G01750	gene	MAP70-3	microtubule-associated proteins 70-3
Relative_root_growth_rate_DAS3-DAS4	2	325483	7.22307	5.98e-08	332967	334696	+	-7484	-7484	upstream	AT2G01760	gene	RR14	response regulator 14
Relative_root_growth_rate_DAS3-DAS4	2	325483	7.22307	5.98e-08	317030	320264	-	-5219	-5219	upstream	AT2G01720	gene
Relative_root_growth_rate_DAS3-DAS4	2	325483	7.22307	5.98e-08	326136	327815	-	2332	653	downstream	AT2G01740	gene
Relative_root_growth_rate_DAS3-DAS4	2	325483	7.22307	5.98e-08	332194	332781	-	7298	6711	downstream	AT2G01755	gene
Relative_root_growth_rate_DAS3-DAS4	2	325483	7.22307	5.98e-08	334772	336438	-	10955	9289	downstream	AT2G01770	gene	VIT1	vacuolar iron transporter 1
Relative_root_growth_rate_DAS3-DAS4	2	328390	5.56929	2.7e-06	320478	323947	+	7912	4443	downstream	AT2G01730	gene	EDA26	embryo sac development arrest 26
Relative_root_growth_rate_DAS3-DAS4	2	328390	5.56929	2.7e-06	324472	326094	+	3918	2296	downstream	AT2G01735	gene	RIE1	RING-finger protein for embryogenesis
Relative_root_growth_rate_DAS3-DAS4	2	328390	5.56929	2.7e-06	328089	332113	+	301	0	in gene	AT2G01750	gene	MAP70-3	microtubule-associated proteins 70-3
Relative_root_growth_rate_DAS3-DAS4	2	328390	5.56929	2.7e-06	332967	334696	+	-4577	-4577	upstream	AT2G01760	gene	RR14	response regulator 14
Relative_root_growth_rate_DAS3-DAS4	2	328390	5.56929	2.7e-06	317030	320264	-	-8126	-8126	upstream	AT2G01720	gene
Relative_root_growth_rate_DAS3-DAS4	2	328390	5.56929	2.7e-06	326136	327815	-	-575	-575	upstream	AT2G01740	gene
Relative_root_growth_rate_DAS3-DAS4	2	328390	5.56929	2.7e-06	332194	332781	-	4391	3804	downstream	AT2G01755	gene
Relative_root_growth_rate_DAS3-DAS4	2	328390	5.56929	2.7e-06	334772	336438	-	8048	6382	downstream	AT2G01770	gene	VIT1	vacuolar iron transporter 1
Relative_root_growth_rate_DAS3-DAS4	2	328390	5.56929	2.7e-06	338024	339871	-	11481	9634	downstream	AT2G01780	gene
Relative_root_growth_rate_DAS3-DAS4	2	329169	6.54927	2.82e-07	320478	323947	+	8691	5222	downstream	AT2G01730	gene	EDA26	embryo sac development arrest 26
Relative_root_growth_rate_DAS3-DAS4	2	329169	6.54927	2.82e-07	324472	326094	+	4697	3075	downstream	AT2G01735	gene	RIE1	RING-finger protein for embryogenesis
Relative_root_growth_rate_DAS3-DAS4	2	329169	6.54927	2.82e-07	328089	332113	+	1080	0	in gene	AT2G01750	gene	MAP70-3	microtubule-associated proteins 70-3
Relative_root_growth_rate_DAS3-DAS4	2	329169	6.54927	2.82e-07	332967	334696	+	-3798	-3798	upstream	AT2G01760	gene	RR14	response regulator 14
Relative_root_growth_rate_DAS3-DAS4	2	329169	6.54927	2.82e-07	317030	320264	-	-8905	-8905	upstream	AT2G01720	gene
Relative_root_growth_rate_DAS3-DAS4	2	329169	6.54927	2.82e-07	326136	327815	-	-1354	-1354	upstream	AT2G01740	gene
Relative_root_growth_rate_DAS3-DAS4	2	329169	6.54927	2.82e-07	332194	332781	-	3612	3025	downstream	AT2G01755	gene
Relative_root_growth_rate_DAS3-DAS4	2	329169	6.54927	2.82e-07	334772	336438	-	7269	5603	downstream	AT2G01770	gene	VIT1	vacuolar iron transporter 1
Relative_root_growth_rate_DAS3-DAS4	2	329169	6.54927	2.82e-07	338024	339871	-	10702	8855	downstream	AT2G01780	gene
Relative_root_growth_rate_DAS3-DAS4	2	1093685	8.38327	4.14e-09	1093264	1094481	+	421	0	in gene	AT2G03580	gene
Relative_root_growth_rate_DAS3-DAS4	2	1093685	8.38327	4.14e-09	1094757	1096968	+	-1072	-1072	upstream	AT2G03590	gene	UPS1	ureide permease 1
Relative_root_growth_rate_DAS3-DAS4	2	1093685	8.38327	4.14e-09	1096987	1098826	+	-3302	-3302	upstream	AT2G03600	gene	UPS3	ureide permease 3
Relative_root_growth_rate_DAS3-DAS4	2	1093685	8.38327	4.14e-09	1099070	1100202	+	-5385	-5385	upstream	AT2G03610	gene
Relative_root_growth_rate_DAS3-DAS4	2	1093685	8.38327	4.14e-09	1103205	1104230	+	-9520	-9520	upstream	AT2G03630	gene
Relative_root_growth_rate_DAS3-DAS4	2	1093685	8.38327	4.14e-09	1085560	1085988	-	-7697	-7697	upstream	AT2G03570	gene
Relative_root_growth_rate_DAS3-DAS4	2	1093685	8.38327	4.14e-09	1100339	1103495	-	9810	6654	downstream	AT2G03620	gene	MRS2-5
Relative_root_growth_rate_DAS3-DAS4	2	1941942	6.57946	2.63e-07	1931242	1933010	+	10700	8932	downstream	AT2G05300	pseudogene
Relative_root_growth_rate_DAS3-DAS4	2	1941942	6.57946	2.63e-07	1936016	1937464	+	5926	4478	downstream	AT2G05320	gene
Relative_root_growth_rate_DAS3-DAS4	2	1941942	6.57946	2.63e-07	1942557	1943042	+	-615	-615	upstream	AT2G05335	gene	SCRL15	SCR-like 15
Relative_root_growth_rate_DAS3-DAS4	2	1941942	6.57946	2.63e-07	1946843	1947592	+	-4901	-4901	upstream	AT2G05340	transposable_element_gene
Relative_root_growth_rate_DAS3-DAS4	2	1941942	6.57946	2.63e-07	1949614	1954740	+	-7672	-7672	upstream	AT2G05350	gene
Relative_root_growth_rate_DAS3-DAS4	2	1941942	6.57946	2.63e-07	1933073	1933219	+	8869	8723	downstream	sORF1957	sorf
Relative_root_growth_rate_DAS3-DAS4	2	1941942	6.57946	2.63e-07	1933272	1934212	-	-7730	-7730	upstream	AT2G05310	gene
Relative_root_growth_rate_DAS3-DAS4	2	1941942	6.57946	2.63e-07	1938618	1939470	-	-2472	-2472	upstream	AT2G05330	gene
Relative_root_growth_rate_DAS3-DAS4	2	1941942	6.57946	2.63e-07	1943946	1944149	-	2207	2004	downstream	sORF1958	sorf
Relative_root_growth_rate_DAS3-DAS4	2	11110158	5.42224	3.78e-06	11102301	11105355	+	7857	4803	downstream	AT2G26060	gene	emb1345	embryo defective 1345
Relative_root_growth_rate_DAS3-DAS4	2	11110158	5.42224	3.78e-06	11105672	11107188	-	-2970	-2970	upstream	AT2G26070	gene	RTE1	REVERSION-TO-ETHYLENE SENSITIVITY1
Relative_root_growth_rate_DAS3-DAS4	2	11110158	5.42224	3.78e-06	11109003	11113828	-	3670	0	in gene	AT2G26080	gene	GLDP2	glycine decarboxylase P-protein 2
Relative_root_growth_rate_DAS3-DAS4	2	11110158	5.42224	3.78e-06	11115679	11115759	-	5601	5521	downstream	AT2G26090	gene
Relative_root_growth_rate_DAS3-DAS4	2	11110158	5.42224	3.78e-06	11115905	11118208	-	8050	5747	downstream	AT2G26100	gene
Relative_root_growth_rate_DAS3-DAS4	2	13435629	5.57731	2.65e-06	13427011	13430465	+	8618	5164	downstream	AT2G31530	gene	SCY2	SECY HOMOLOG 2
Relative_root_growth_rate_DAS3-DAS4	2	13435629	5.57731	2.65e-06	13436557	13438011	+	-928	-928	upstream	AT2G31560	gene
Relative_root_growth_rate_DAS3-DAS4	2	13435629	5.57731	2.65e-06	13421940	13427089	-	-8540	-8540	upstream	AT2G31520	transposable_element_gene
Relative_root_growth_rate_DAS3-DAS4	2	13435629	5.57731	2.65e-06	13430637	13432065	-	-3564	-3564	upstream	AT2G31540	gene
Relative_root_growth_rate_DAS3-DAS4	2	13435629	5.57731	2.65e-06	13433806	13435207	-	-422	-422	upstream	AT2G31550	gene
Relative_root_growth_rate_DAS3-DAS4	2	13435629	5.57731	2.65e-06	13437974	13439881	-	4252	2345	downstream	AT2G31570	gene	GPX2	glutathione peroxidase 2
Relative_root_growth_rate_DAS3-DAS4	2	13435629	5.57731	2.65e-06	13440909	13445851	-	10222	5280	downstream	AT2G31580	gene
Relative_root_growth_rate_DAS3-DAS4	2	15873925	5.57705	2.65e-06	15868399	15869097	+	5526	4828	downstream	AT2G37910	gene
Relative_root_growth_rate_DAS3-DAS4	2	15873925	5.57705	2.65e-06	15873117	15874972	+	808	0	in gene	AT2G37930	gene
Relative_root_growth_rate_DAS3-DAS4	2	15873925	5.57705	2.65e-06	15876750	15879655	+	-2825	-2825	upstream	AT2G37940	gene	ERH1	enhancing RPW8-mediated HR-like cell death 1
Relative_root_growth_rate_DAS3-DAS4	2	15873925	5.57705	2.65e-06	15875034	15875147	+	-1109	-1109	upstream	sORF3231	sorf
Relative_root_growth_rate_DAS3-DAS4	2	15873925	5.57705	2.65e-06	15881669	15881803	+	-7744	-7744	upstream	sORF3232	sorf
Relative_root_growth_rate_DAS3-DAS4	2	15873925	5.57705	2.65e-06	15861688	15864009	-	-9916	-9916	upstream	AT2G37890	gene
Relative_root_growth_rate_DAS3-DAS4	2	15873925	5.57705	2.65e-06	15864396	15866408	-	-7517	-7517	upstream	AT2G37900	gene
Relative_root_growth_rate_DAS3-DAS4	2	15873925	5.57705	2.65e-06	15868580	15870071	-	-3854	-3854	upstream	AT2G37920	gene	emb1513	embryo defective 1513
Relative_root_growth_rate_DAS3-DAS4	2	15873925	5.57705	2.65e-06	15870220	15870697	-	-3228	-3228	upstream	AT2G37925	gene	COPT4	copper transporter 4
Relative_root_growth_rate_DAS3-DAS4	2	15873925	5.57705	2.65e-06	15882488	15883979	-	10054	8563	downstream	AT2G37950	gene
Relative_root_growth_rate_DAS3-DAS4	3	1021438	5.45024	3.55e-06	1021260	1024009	+	178	0	in gene	AT3G03950	gene	ECT1	evolutionarily conserved C-terminal region 1
Relative_root_growth_rate_DAS3-DAS4	3	1021438	5.45024	3.55e-06	1024258	1027891	+	-2820	-2820	upstream	AT3G03960	gene
Relative_root_growth_rate_DAS3-DAS4	3	1021438	5.45024	3.55e-06	1011414	1012810	-	-8628	-8628	upstream	AT3G03930	gene
Relative_root_growth_rate_DAS3-DAS4	3	1021438	5.45024	3.55e-06	1014025	1019224	-	-2214	-2214	upstream	AT3G03940	gene
Relative_root_growth_rate_DAS3-DAS4	3	1021438	5.45024	3.55e-06	1027997	1030605	-	9167	6559	downstream	AT3G03970	gene
Relative_root_growth_rate_DAS3-DAS4	3	1029943	5.81027	1.55e-06	1021260	1024009	+	8683	5934	downstream	AT3G03950	gene	ECT1	evolutionarily conserved C-terminal region 1
Relative_root_growth_rate_DAS3-DAS4	3	1029943	5.81027	1.55e-06	1024258	1027891	+	5685	2052	downstream	AT3G03960	gene
Relative_root_growth_rate_DAS3-DAS4	3	1029943	5.81027	1.55e-06	1031742	1033207	+	-1799	-1799	upstream	AT3G03980	gene
Relative_root_growth_rate_DAS3-DAS4	3	1029943	5.81027	1.55e-06	1033768	1034906	+	-3825	-3825	upstream	AT3G03990	gene
Relative_root_growth_rate_DAS3-DAS4	3	1029943	5.81027	1.55e-06	1035500	1036672	+	-5557	-5557	upstream	AT3G04000	gene
Relative_root_growth_rate_DAS3-DAS4	3	1029943	5.81027	1.55e-06	1027997	1030605	-	662	0	in gene	AT3G03970	gene
Relative_root_growth_rate_DAS3-DAS4	3	1029943	5.81027	1.55e-06	1036841	1039482	-	9539	6898	downstream	AT3G04010	gene
Relative_root_growth_rate_DAS3-DAS4	3	1029943	5.81027	1.55e-06	1034040	1034186	-	4243	4097	downstream	sORF3521	sorf
Relative_root_growth_rate_DAS3-DAS4	3	3653368	5.97448	1.06e-06	3639435	3646061	+	13933	7307	downstream	AT3G11560	gene
Relative_root_growth_rate_DAS3-DAS4	3	3653368	5.97448	1.06e-06	3660377	3663734	+	-7009	-7009	upstream	AT3G11590	gene
Relative_root_growth_rate_DAS3-DAS4	3	3653368	5.97448	1.06e-06	3645022	3647542	-	-5826	-5826	upstream	AT3G11570	gene	TBL8	TRICHOME BIREFRINGENCE-LIKE 8
Relative_root_growth_rate_DAS3-DAS4	3	3653368	5.97448	1.06e-06	3648924	3651332	-	-2036	-2036	upstream	AT3G11580	gene
Relative_root_growth_rate_DAS3-DAS4	3	3653368	5.97448	1.06e-06	3652427	3652531	-	-837	-837	upstream	sORF3655	sorf
Relative_root_growth_rate_DAS3-DAS4	3	4695045	7.03346	9.26e-08	4677813	4685666	+	17232	9379	downstream	AT3G14120	gene
Relative_root_growth_rate_DAS3-DAS4	3	4695045	7.03346	9.26e-08	4688546	4690404	+	6499	4641	downstream	AT3G14140	gene
Relative_root_growth_rate_DAS3-DAS4	3	4695045	7.03346	9.26e-08	4693361	4695604	+	1684	0	in gene	AT3G14160	gene
Relative_root_growth_rate_DAS3-DAS4	3	4695045	7.03346	9.26e-08	4693278	4693403	+	1767	1642	downstream	sORF3702	sorf
Relative_root_growth_rate_DAS3-DAS4	3	4695045	7.03346	9.26e-08	4685646	4688309	-	-6736	-6736	upstream	AT3G14130	gene	HAOX1
Relative_root_growth_rate_DAS3-DAS4	3	4695045	7.03346	9.26e-08	4690450	4693001	-	-2044	-2044	upstream	AT3G14150	gene	HAOX2
Relative_root_growth_rate_DAS3-DAS4	3	4695045	7.03346	9.26e-08	4695965	4698120	-	3075	920	downstream	AT3G14170	gene
Relative_root_growth_rate_DAS3-DAS4	3	4695045	7.03346	9.26e-08	4698563	4705629	-	10584	3518	downstream	AT3G14172	gene
Relative_root_growth_rate_DAS3-DAS4	3	4697239	5.81635	1.53e-06	4688546	4690404	+	8693	6835	downstream	AT3G14140	gene
Relative_root_growth_rate_DAS3-DAS4	3	4697239	5.81635	1.53e-06	4693361	4695604	+	3878	1635	downstream	AT3G14160	gene
Relative_root_growth_rate_DAS3-DAS4	3	4697239	5.81635	1.53e-06	4693278	4693403	+	3961	3836	downstream	sORF3702	sorf
Relative_root_growth_rate_DAS3-DAS4	3	4697239	5.81635	1.53e-06	4685646	4688309	-	-8930	-8930	upstream	AT3G14130	gene	HAOX1
Relative_root_growth_rate_DAS3-DAS4	3	4697239	5.81635	1.53e-06	4690450	4693001	-	-4238	-4238	upstream	AT3G14150	gene	HAOX2
Relative_root_growth_rate_DAS3-DAS4	3	4697239	5.81635	1.53e-06	4695965	4698120	-	881	0	in gene	AT3G14170	gene
Relative_root_growth_rate_DAS3-DAS4	3	4697239	5.81635	1.53e-06	4698563	4705629	-	8390	1324	downstream	AT3G14172	gene
Relative_root_growth_rate_DAS3-DAS4	3	4697239	5.81635	1.53e-06	4707113	4708848	-	11609	9874	downstream	AT3G14180	gene	ASIL2	Arabidopsis 6B-interacting protein 1-like 2
Relative_root_growth_rate_DAS3-DAS4	3	4699779	7.03346	9.26e-08	4688546	4690404	+	11233	9375	downstream	AT3G14140	gene
Relative_root_growth_rate_DAS3-DAS4	3	4699779	7.03346	9.26e-08	4693361	4695604	+	6418	4175	downstream	AT3G14160	gene
Relative_root_growth_rate_DAS3-DAS4	3	4699779	7.03346	9.26e-08	4693278	4693403	+	6501	6376	downstream	sORF3702	sorf
Relative_root_growth_rate_DAS3-DAS4	3	4699779	7.03346	9.26e-08	4690450	4693001	-	-6778	-6778	upstream	AT3G14150	gene	HAOX2
Relative_root_growth_rate_DAS3-DAS4	3	4699779	7.03346	9.26e-08	4695965	4698120	-	-1659	-1659	upstream	AT3G14170	gene
Relative_root_growth_rate_DAS3-DAS4	3	4699779	7.03346	9.26e-08	4698563	4705629	-	5850	0	in gene	AT3G14172	gene
Relative_root_growth_rate_DAS3-DAS4	3	4699779	7.03346	9.26e-08	4707113	4708848	-	9069	7334	downstream	AT3G14180	gene	ASIL2	Arabidopsis 6B-interacting protein 1-like 2
Relative_root_growth_rate_DAS3-DAS4	3	4699779	7.03346	9.26e-08	4709272	4709814	-	10035	9493	downstream	AT3G14185	gene
Relative_root_growth_rate_DAS3-DAS4	3	4700292	6.04555	9e-07	4688546	4690404	+	11746	9888	downstream	AT3G14140	gene
Relative_root_growth_rate_DAS3-DAS4	3	4700292	6.04555	9e-07	4693361	4695604	+	6931	4688	downstream	AT3G14160	gene
Relative_root_growth_rate_DAS3-DAS4	3	4700292	6.04555	9e-07	4693278	4693403	+	7014	6889	downstream	sORF3702	sorf
Relative_root_growth_rate_DAS3-DAS4	3	4700292	6.04555	9e-07	4690450	4693001	-	-7291	-7291	upstream	AT3G14150	gene	HAOX2
Relative_root_growth_rate_DAS3-DAS4	3	4700292	6.04555	9e-07	4695965	4698120	-	-2172	-2172	upstream	AT3G14170	gene
Relative_root_growth_rate_DAS3-DAS4	3	4700292	6.04555	9e-07	4698563	4705629	-	5337	0	in gene	AT3G14172	gene
Relative_root_growth_rate_DAS3-DAS4	3	4700292	6.04555	9e-07	4707113	4708848	-	8556	6821	downstream	AT3G14180	gene	ASIL2	Arabidopsis 6B-interacting protein 1-like 2
Relative_root_growth_rate_DAS3-DAS4	3	4700292	6.04555	9e-07	4709272	4709814	-	9522	8980	downstream	AT3G14185	gene
Relative_root_growth_rate_DAS3-DAS4	3	4701305	7.03346	9.26e-08	4693361	4695604	+	7944	5701	downstream	AT3G14160	gene
Relative_root_growth_rate_DAS3-DAS4	3	4701305	7.03346	9.26e-08	4710483	4711969	+	-9178	-9178	upstream	AT3G14190	gene	CMR1	COPPER MODIFIED RESISTANCE 1
Relative_root_growth_rate_DAS3-DAS4	3	4701305	7.03346	9.26e-08	4693278	4693403	+	8027	7902	downstream	sORF3702	sorf
Relative_root_growth_rate_DAS3-DAS4	3	4701305	7.03346	9.26e-08	4690450	4693001	-	-8304	-8304	upstream	AT3G14150	gene	HAOX2
Relative_root_growth_rate_DAS3-DAS4	3	4701305	7.03346	9.26e-08	4695965	4698120	-	-3185	-3185	upstream	AT3G14170	gene
Relative_root_growth_rate_DAS3-DAS4	3	4701305	7.03346	9.26e-08	4698563	4705629	-	4324	0	in gene	AT3G14172	gene
Relative_root_growth_rate_DAS3-DAS4	3	4701305	7.03346	9.26e-08	4707113	4708848	-	7543	5808	downstream	AT3G14180	gene	ASIL2	Arabidopsis 6B-interacting protein 1-like 2
Relative_root_growth_rate_DAS3-DAS4	3	4701305	7.03346	9.26e-08	4709272	4709814	-	8509	7967	downstream	AT3G14185	gene
Relative_root_growth_rate_DAS3-DAS4	3	4702006	5.81635	1.53e-06	4693361	4695604	+	8645	6402	downstream	AT3G14160	gene
Relative_root_growth_rate_DAS3-DAS4	3	4702006	5.81635	1.53e-06	4710483	4711969	+	-8477	-8477	upstream	AT3G14190	gene	CMR1	COPPER MODIFIED RESISTANCE 1
Relative_root_growth_rate_DAS3-DAS4	3	4702006	5.81635	1.53e-06	4693278	4693403	+	8728	8603	downstream	sORF3702	sorf
Relative_root_growth_rate_DAS3-DAS4	3	4702006	5.81635	1.53e-06	4690450	4693001	-	-9005	-9005	upstream	AT3G14150	gene	HAOX2
Relative_root_growth_rate_DAS3-DAS4	3	4702006	5.81635	1.53e-06	4695965	4698120	-	-3886	-3886	upstream	AT3G14170	gene
Relative_root_growth_rate_DAS3-DAS4	3	4702006	5.81635	1.53e-06	4698563	4705629	-	3623	0	in gene	AT3G14172	gene
Relative_root_growth_rate_DAS3-DAS4	3	4702006	5.81635	1.53e-06	4707113	4708848	-	6842	5107	downstream	AT3G14180	gene	ASIL2	Arabidopsis 6B-interacting protein 1-like 2
Relative_root_growth_rate_DAS3-DAS4	3	4702006	5.81635	1.53e-06	4709272	4709814	-	7808	7266	downstream	AT3G14185	gene
Relative_root_growth_rate_DAS3-DAS4	3	4704032	5.37958	4.17e-06	4693361	4695604	+	10671	8428	downstream	AT3G14160	gene
Relative_root_growth_rate_DAS3-DAS4	3	4704032	5.37958	4.17e-06	4710483	4711969	+	-6451	-6451	upstream	AT3G14190	gene	CMR1	COPPER MODIFIED RESISTANCE 1
Relative_root_growth_rate_DAS3-DAS4	3	4704032	5.37958	4.17e-06	4695965	4698120	-	-5912	-5912	upstream	AT3G14170	gene
Relative_root_growth_rate_DAS3-DAS4	3	4704032	5.37958	4.17e-06	4698563	4705629	-	1597	0	in gene	AT3G14172	gene
Relative_root_growth_rate_DAS3-DAS4	3	4704032	5.37958	4.17e-06	4707113	4708848	-	4816	3081	downstream	AT3G14180	gene	ASIL2	Arabidopsis 6B-interacting protein 1-like 2
Relative_root_growth_rate_DAS3-DAS4	3	4704032	5.37958	4.17e-06	4709272	4709814	-	5782	5240	downstream	AT3G14185	gene
Relative_root_growth_rate_DAS3-DAS4	3	4704032	5.37958	4.17e-06	4712574	4714653	-	10621	8542	downstream	AT3G14200	gene
Relative_root_growth_rate_DAS3-DAS4	3	4705134	5.92655	1.18e-06	4693361	4695604	+	11773	9530	downstream	AT3G14160	gene
Relative_root_growth_rate_DAS3-DAS4	3	4705134	5.92655	1.18e-06	4710483	4711969	+	-5349	-5349	upstream	AT3G14190	gene	CMR1	COPPER MODIFIED RESISTANCE 1
Relative_root_growth_rate_DAS3-DAS4	3	4705134	5.92655	1.18e-06	4715115	4715207	+	-9981	-9981	upstream	sORF3703	sorf
Relative_root_growth_rate_DAS3-DAS4	3	4705134	5.92655	1.18e-06	4695965	4698120	-	-7014	-7014	upstream	AT3G14170	gene
Relative_root_growth_rate_DAS3-DAS4	3	4705134	5.92655	1.18e-06	4698563	4705629	-	495	0	in gene	AT3G14172	gene
Relative_root_growth_rate_DAS3-DAS4	3	4705134	5.92655	1.18e-06	4707113	4708848	-	3714	1979	downstream	AT3G14180	gene	ASIL2	Arabidopsis 6B-interacting protein 1-like 2
Relative_root_growth_rate_DAS3-DAS4	3	4705134	5.92655	1.18e-06	4709272	4709814	-	4680	4138	downstream	AT3G14185	gene
Relative_root_growth_rate_DAS3-DAS4	3	4705134	5.92655	1.18e-06	4712574	4714653	-	9519	7440	downstream	AT3G14200	gene
Relative_root_growth_rate_DAS3-DAS4	3	4795786	5.60416	2.49e-06	4791589	4793684	+	4197	2102	downstream	AT3G14360	gene
Relative_root_growth_rate_DAS3-DAS4	3	4795786	5.60416	2.49e-06	4800691	4800783	+	-4905	-4905	upstream	sORF3705	sorf
Relative_root_growth_rate_DAS3-DAS4	3	4795786	5.60416	2.49e-06	4805673	4805855	+	-9887	-9887	upstream	sORF3706	sorf
Relative_root_growth_rate_DAS3-DAS4	3	4795786	5.60416	2.49e-06	4782757	4787236	-	-8550	-8550	upstream	AT3G14350	gene	SRF7	STRUBBELIG-receptor family 7
Relative_root_growth_rate_DAS3-DAS4	3	4795786	5.60416	2.49e-06	4793678	4794417	-	-1369	-1369	upstream	AT3G14362	gene	RTFL10	ROTUNDIFOLIA like 10
Relative_root_growth_rate_DAS3-DAS4	3	4795786	5.60416	2.49e-06	4797845	4799504	-	3718	2059	downstream	AT3G14370	gene	WAG2
Relative_root_growth_rate_DAS3-DAS4	3	4795786	5.60416	2.49e-06	4802952	4803811	-	8025	7166	downstream	AT3G14380	gene
Relative_root_growth_rate_DAS3-DAS4	3	4795786	5.60416	2.49e-06	4805684	4805850	-	10064	9898	downstream	AT3G14385	gene	MIR169F	microRNA169F
Relative_root_growth_rate_DAS3-DAS4	3	4795786	5.60416	2.49e-06	4800061	4800189	-	4403	4275	downstream	sORF3704	sorf
Relative_root_growth_rate_DAS3-DAS4	3	5167927	5.76061	1.74e-06	5158749	5159597	+	9178	8330	downstream	AT3G15330	pseudogene
Relative_root_growth_rate_DAS3-DAS4	3	5167927	5.76061	1.74e-06	5166206	5169151	+	1721	0	in gene	AT3G15350	gene
Relative_root_growth_rate_DAS3-DAS4	3	5167927	5.76061	1.74e-06	5176059	5177648	+	-8132	-8132	upstream	AT3G15351	gene
Relative_root_growth_rate_DAS3-DAS4	3	5167927	5.76061	1.74e-06	5173593	5173781	+	-5666	-5666	upstream	AT3G15359	gene
Relative_root_growth_rate_DAS3-DAS4	3	5167927	5.76061	1.74e-06	5159698	5162841	-	-5086	-5086	upstream	AT3G15340	gene	PPI2	proton pump interactor 2
Relative_root_growth_rate_DAS3-DAS4	3	5167927	5.76061	1.74e-06	5169095	5172837	-	4910	1168	downstream	AT3G15354	gene	SPA3	SPA1-related 3
Relative_root_growth_rate_DAS3-DAS4	3	5167927	5.76061	1.74e-06	5174402	5175469	-	7542	6475	downstream	AT3G15356	gene
Relative_root_growth_rate_DAS3-DAS4	3	5167927	5.76061	1.74e-06	5165370	5165579	-	-2348	-2348	upstream	sORF3731	sorf
Relative_root_growth_rate_DAS3-DAS4	3	15234322	6.26547	5.43e-07	15230568	15231115	+	3754	3207	downstream	AT3G43290	gene
Relative_root_growth_rate_DAS3-DAS4	3	15234322	6.26547	5.43e-07	15229640	15229777	+	4682	4545	downstream	sORF4534	sorf
Relative_root_growth_rate_DAS3-DAS4	3	15234322	6.26547	5.43e-07	15222125	15225460	-	-8862	-8862	upstream	AT3G43270	gene
Relative_root_growth_rate_DAS3-DAS4	3	15234322	6.26547	5.43e-07	15229778	15230251	-	-4071	-4071	upstream	AT3G43280	gene
Relative_root_growth_rate_DAS3-DAS4	3	15234322	6.26547	5.43e-07	15231277	15231441	-	-2881	-2881	upstream	AT3G43291	gene
Relative_root_growth_rate_DAS3-DAS4	3	15234322	6.26547	5.43e-07	15233896	15245133	-	10811	0	in gene	AT3G43300	gene	MIN7
Relative_root_growth_rate_DAS3-DAS4	3	15237374	6.14345	7.19e-07	15230568	15231115	+	6806	6259	downstream	AT3G43290	gene
Relative_root_growth_rate_DAS3-DAS4	3	15237374	6.14345	7.19e-07	15246180	15250302	+	-8806	-8806	upstream	AT3G43302	transposable_element_gene
Relative_root_growth_rate_DAS3-DAS4	3	15237374	6.14345	7.19e-07	15229640	15229777	+	7734	7597	downstream	sORF4534	sorf
Relative_root_growth_rate_DAS3-DAS4	3	15237374	6.14345	7.19e-07	15229778	15230251	-	-7123	-7123	upstream	AT3G43280	gene
Relative_root_growth_rate_DAS3-DAS4	3	15237374	6.14345	7.19e-07	15231277	15231441	-	-5933	-5933	upstream	AT3G43291	gene
Relative_root_growth_rate_DAS3-DAS4	3	15237374	6.14345	7.19e-07	15233896	15245133	-	7759	0	in gene	AT3G43300	gene	MIN7
Relative_root_growth_rate_DAS3-DAS4	3	21600376	5.4886	3.25e-06	21607932	21608177	+	-7556	-7556	upstream	sORF4944	sorf
Relative_root_growth_rate_DAS3-DAS4	3	21600376	5.4886	3.25e-06	21604584	21604781	+	-4208	-4208	upstream	sORF4943	sorf
Relative_root_growth_rate_DAS3-DAS4	3	21600376	5.4886	3.25e-06	21604376	21604510	+	-4000	-4000	upstream	sORF4942	sorf
Relative_root_growth_rate_DAS3-DAS4	3	21600376	5.4886	3.25e-06	21589071	21590401	-	-9975	-9975	upstream	AT3G58340	gene
Relative_root_growth_rate_DAS3-DAS4	3	21600376	5.4886	3.25e-06	21591188	21591388	-	-8988	-8988	upstream	AT3G58347	pseudogene
Relative_root_growth_rate_DAS3-DAS4	3	21600376	5.4886	3.25e-06	21591452	21592962	-	-7414	-7414	upstream	AT3G58350	gene	RTM3	RESTRICTED TEV MOVEMENT 3
Relative_root_growth_rate_DAS3-DAS4	3	21600376	5.4886	3.25e-06	21593505	21594866	-	-5510	-5510	upstream	AT3G58360	gene
Relative_root_growth_rate_DAS3-DAS4	3	21600376	5.4886	3.25e-06	21595774	21596538	-	-3838	-3838	upstream	AT3G58370	gene
Relative_root_growth_rate_DAS3-DAS4	3	21600376	5.4886	3.25e-06	21597799	21599568	-	-808	-808	upstream	AT3G58380	gene
Relative_root_growth_rate_DAS3-DAS4	3	21600376	5.4886	3.25e-06	21600030	21601217	-	841	0	in gene	AT3G58390	gene
Relative_root_growth_rate_DAS3-DAS4	3	21600376	5.4886	3.25e-06	21602667	21604063	-	3687	2291	downstream	AT3G58400	gene
Relative_root_growth_rate_DAS3-DAS4	3	21600376	5.4886	3.25e-06	21604871	21606229	-	5853	4495	downstream	AT3G58410	gene
Relative_root_growth_rate_DAS3-DAS4	3	21600376	5.4886	3.25e-06	21609307	21612409	-	12033	8931	downstream	AT3G58420	gene
Relative_root_growth_rate_DAS3-DAS4	4	7519140	6.05197	8.87e-07	7512047	7517005	+	7093	2135	downstream	AT4G12780	gene
Relative_root_growth_rate_DAS3-DAS4	4	7519140	6.05197	8.87e-07	7521322	7522670	+	-2182	-2182	upstream	AT4G12800	gene	PSAL	photosystem I subunit l
Relative_root_growth_rate_DAS3-DAS4	4	7519140	6.05197	8.87e-07	7506382	7511626	-	-7514	-7514	upstream	AT4G12770	gene
Relative_root_growth_rate_DAS3-DAS4	4	7519140	6.05197	8.87e-07	7517055	7519422	-	282	0	in gene	AT4G12790	gene
Relative_root_growth_rate_DAS3-DAS4	4	7519140	6.05197	8.87e-07	7522831	7523979	-	4839	3691	downstream	AT4G12810	gene
Relative_root_growth_rate_DAS3-DAS4	4	7519140	6.05197	8.87e-07	7527048	7529356	-	10216	7908	downstream	AT4G12820	gene
Relative_root_growth_rate_DAS3-DAS4	4	7519140	6.05197	8.87e-07	7513441	7513578	-	-5562	-5562	upstream	sORF5668	sorf
Relative_root_growth_rate_DAS3-DAS4	4	7669040	6.348	4.49e-07	7669948	7673376	+	-908	-908	upstream	AT4G13210	gene
Relative_root_growth_rate_DAS3-DAS4	4	7669040	6.348	4.49e-07	7667810	7667905	+	1230	1135	downstream	sORF5676	sorf
Relative_root_growth_rate_DAS3-DAS4	4	7669040	6.348	4.49e-07	7659435	7661106	-	-7934	-7934	upstream	AT4G13190	gene
Relative_root_growth_rate_DAS3-DAS4	4	7669040	6.348	4.49e-07	7662371	7663177	-	-5863	-5863	upstream	AT4G13195	gene	CLE44	CLAVATA3/ESR-RELATED 44
Relative_root_growth_rate_DAS3-DAS4	4	7669040	6.348	4.49e-07	7668147	7669214	-	174	0	in gene	AT4G13200	gene
Relative_root_growth_rate_DAS3-DAS4	4	7669040	6.348	4.49e-07	7673224	7673760	-	4720	4184	downstream	AT4G13215	pseudogene
Relative_root_growth_rate_DAS3-DAS4	4	7669040	6.348	4.49e-07	7674288	7675313	-	6273	5248	downstream	AT4G13220	gene
Relative_root_growth_rate_DAS3-DAS4	4	7669040	6.348	4.49e-07	7675653	7676680	-	7640	6613	downstream	AT4G13230	gene
Relative_root_growth_rate_DAS3-DAS4	4	7669040	6.348	4.49e-07	7677866	7678247	-	9207	8826	downstream	AT4G13235	gene	EDA21	embryo sac development arrest 21
Relative_root_growth_rate_DAS3-DAS4	4	7676615	6.14201	7.21e-07	7669948	7673376	+	6667	3239	downstream	AT4G13210	gene
Relative_root_growth_rate_DAS3-DAS4	4	7676615	6.14201	7.21e-07	7680153	7682622	+	-3538	-3538	upstream	AT4G13240	gene	ROPGEF9	ROP (rho of plants) guanine nucleotide exchange factor 9
Relative_root_growth_rate_DAS3-DAS4	4	7676615	6.14201	7.21e-07	7684061	7684142	+	-7446	-7446	upstream	AT4G13245	gene
Relative_root_growth_rate_DAS3-DAS4	4	7676615	6.14201	7.21e-07	7667810	7667905	+	8805	8710	downstream	sORF5676	sorf
Relative_root_growth_rate_DAS3-DAS4	4	7676615	6.14201	7.21e-07	7668147	7669214	-	-7401	-7401	upstream	AT4G13200	gene
Relative_root_growth_rate_DAS3-DAS4	4	7676615	6.14201	7.21e-07	7673224	7673760	-	-2855	-2855	upstream	AT4G13215	pseudogene
Relative_root_growth_rate_DAS3-DAS4	4	7676615	6.14201	7.21e-07	7674288	7675313	-	-1302	-1302	upstream	AT4G13220	gene
Relative_root_growth_rate_DAS3-DAS4	4	7676615	6.14201	7.21e-07	7675653	7676680	-	65	0	in gene	AT4G13230	gene
Relative_root_growth_rate_DAS3-DAS4	4	7676615	6.14201	7.21e-07	7677866	7678247	-	1632	1251	downstream	AT4G13235	gene	EDA21	embryo sac development arrest 21
Relative_root_growth_rate_DAS3-DAS4	4	7676615	6.14201	7.21e-07	7684156	7686876	-	10261	7541	downstream	AT4G13250	gene	NYC1	NON-YELLOW COLORING 1
Relative_root_growth_rate_DAS3-DAS4	4	8122234	5.59079	2.57e-06	8124415	8126514	+	-2181	-2181	upstream	AT4G14096	gene
Relative_root_growth_rate_DAS3-DAS4	4	8122234	5.59079	2.57e-06	8120718	8122417	+	1516	0	in gene	AT4G14100	gene
Relative_root_growth_rate_DAS3-DAS4	4	8122234	5.59079	2.57e-06	8126915	8128833	+	-4681	-4681	upstream	AT4G14103	gene
Relative_root_growth_rate_DAS3-DAS4	4	8122234	5.59079	2.57e-06	8111962	8118160	-	-4074	-4074	upstream	AT4G14070	gene	AAE15	acyl-activating enzyme 15
Relative_root_growth_rate_DAS3-DAS4	4	8122234	5.59079	2.57e-06	8118537	8120358	-	-1876	-1876	upstream	AT4G14080	gene	MEE48	maternal effect embryo arrest 48
Relative_root_growth_rate_DAS3-DAS4	4	8122234	5.59079	2.57e-06	8122188	8123835	-	1601	0	in gene	AT4G14090	gene
Relative_root_growth_rate_DAS3-DAS4	4	8122234	5.59079	2.57e-06	8128708	8129534	-	7300	6474	downstream	AT4G14104	gene
Relative_root_growth_rate_DAS3-DAS4	4	8122234	5.59079	2.57e-06	8129476	8129676	-	7442	7242	downstream	AT4G14105	gene
Relative_root_growth_rate_DAS3-DAS4	4	8122234	5.59079	2.57e-06	8131626	8131736	-	9502	9392	downstream	sORF5705	sorf
Relative_root_growth_rate_DAS3-DAS4	4	8387166	6.43019	3.71e-07	8376400	8378335	+	10766	8831	downstream	AT4G14600	gene
Relative_root_growth_rate_DAS3-DAS4	4	8387166	6.43019	3.71e-07	8378429	8380714	+	8737	6452	downstream	AT4G14605	gene	MDA1	MTERF DEFECTIVE IN Arabidopsis1
Relative_root_growth_rate_DAS3-DAS4	4	8387166	6.43019	3.71e-07	8383764	8385079	+	3402	2087	downstream	AT4G14615	gene
Relative_root_growth_rate_DAS3-DAS4	4	8387166	6.43019	3.71e-07	8392841	8393813	+	-5675	-5675	upstream	AT4G14630	gene	GLP9	germin-like protein 9
Relative_root_growth_rate_DAS3-DAS4	4	8387166	6.43019	3.71e-07	8396677	8396898	+	-9511	-9511	upstream	sORF5729	sorf
Relative_root_growth_rate_DAS3-DAS4	4	8387166	6.43019	3.71e-07	8380848	8383496	-	-3670	-3670	upstream	AT4G14610	pseudogene
Relative_root_growth_rate_DAS3-DAS4	4	8387166	6.43019	3.71e-07	8389040	8390833	-	3667	1874	downstream	AT4G14620	gene
Relative_root_growth_rate_DAS3-DAS4	4	8387166	6.43019	3.71e-07	8389040	8390833	-	3667	1874	downstream	AT4G14622	gene	CPuORF60	conserved peptide upstream open reading frame 60
Relative_root_growth_rate_DAS3-DAS4	4	8387166	6.43019	3.71e-07	8391043	8391162	-	3996	3877	downstream	sORF5728	sorf
Relative_root_growth_rate_DAS3-DAS4	4	10405624	5.71111	1.94e-06	10398918	10399512	+	6706	6112	downstream	AT4G18980	gene	AtS40-3	AtS40-3
Relative_root_growth_rate_DAS3-DAS4	4	10405624	5.71111	1.94e-06	10405503	10407339	+	121	0	in gene	AT4G19000	gene	IWS2
Relative_root_growth_rate_DAS3-DAS4	4	10405624	5.71111	1.94e-06	10414526	10421209	+	-8902	-8902	upstream	AT4G19020	gene	CMT2	chromomethylase 2
Relative_root_growth_rate_DAS3-DAS4	4	10405624	5.71111	1.94e-06	10401910	10404248	-	-1376	-1376	upstream	AT4G18990	gene	XTH29	xyloglucan endotransglucosylase/hydrolase 29
Relative_root_growth_rate_DAS3-DAS4	4	10405624	5.71111	1.94e-06	10407440	10409012	-	3388	1816	downstream	AT4G19003	gene	VPS25
Relative_root_growth_rate_DAS3-DAS4	4	10405624	5.71111	1.94e-06	10409183	10411465	-	5841	3559	downstream	AT4G19006	gene
Relative_root_growth_rate_DAS3-DAS4	4	10405624	5.71111	1.94e-06	10411490	10414249	-	8625	5866	downstream	AT4G19010	gene
Relative_root_growth_rate_DAS3-DAS4	4	10405624	5.71111	1.94e-06	10405070	10405177	-	-447	-447	upstream	sORF5857	sorf
Relative_root_growth_rate_DAS3-DAS4	4	17561047	5.644	2.27e-06	17553560	17554105	+	7487	6942	downstream	AT4G37295	gene
Relative_root_growth_rate_DAS3-DAS4	4	17561047	5.644	2.27e-06	17554641	17555861	+	6406	5186	downstream	AT4G37300	gene	MEE59	maternal effect embryo arrest 59
Relative_root_growth_rate_DAS3-DAS4	4	17561047	5.644	2.27e-06	17555927	17558943	-	-2104	-2104	upstream	AT4G37310	gene	CYP81H1	cytochrome P450, family 81, subfamily H, polypeptide 1
Relative_root_growth_rate_DAS3-DAS4	4	17561047	5.644	2.27e-06	17559580	17561727	-	680	0	in gene	AT4G37320	gene	CYP81D5	cytochrome P450, family 81, subfamily D, polypeptide 5
Relative_root_growth_rate_DAS3-DAS4	4	17561047	5.644	2.27e-06	17562345	17564596	-	3549	1298	downstream	AT4G37330	gene	CYP81D4	cytochrome P450, family 81, subfamily D, polypeptide 4
Relative_root_growth_rate_DAS3-DAS4	4	17561047	5.644	2.27e-06	17564850	17566787	-	5740	3803	downstream	AT4G37340	gene	CYP81D3	cytochrome P450, family 81, subfamily D, polypeptide 3
Relative_root_growth_rate_DAS3-DAS4	4	17561047	5.644	2.27e-06	17567124	17568858	-	7811	6077	downstream	AT4G37360	gene	CYP81D2	cytochrome P450, family 81, subfamily D, polypeptide 2
Relative_root_growth_rate_DAS3-DAS4	4	17561047	5.644	2.27e-06	17569828	17571704	-	10657	8781	downstream	AT4G37370	gene	CYP81D8	cytochrome P450, family 81, subfamily D, polypeptide 8
Relative_root_growth_rate_DAS3-DAS4	5	2491846	5.70532	1.97e-06	2479514	2482850	+	12332	8996	downstream	AT5G07780	gene	FH19	formin homolog 19
Relative_root_growth_rate_DAS3-DAS4	5	2491846	5.70532	1.97e-06	2483311	2486361	+	8535	5485	downstream	AT5G07790	gene
Relative_root_growth_rate_DAS3-DAS4	5	2491846	5.70532	1.97e-06	2486576	2489296	-	-2550	-2550	upstream	AT5G07800	gene
Relative_root_growth_rate_DAS3-DAS4	5	2491846	5.70532	1.97e-06	2491283	2498484	-	6638	0	in gene	AT5G07810	gene
Relative_root_growth_rate_DAS3-DAS4	5	2491846	5.70532	1.97e-06	2498749	2501209	-	9363	6903	downstream	AT5G07820	gene
Relative_root_growth_rate_DAS3-DAS4	5	2491846	5.70532	1.97e-06	2490508	2490645	-	-1201	-1201	upstream	sORF6426	sorf
Relative_root_growth_rate_DAS3-DAS4	5	2499407	5.43042	3.71e-06	2503323	2506688	+	-3916	-3916	upstream	AT5G07830	gene	GUS2	glucuronidase 2
Relative_root_growth_rate_DAS3-DAS4	5	2499407	5.43042	3.71e-06	2508917	2510503	+	-9510	-9510	upstream	AT5G07850	gene
Relative_root_growth_rate_DAS3-DAS4	5	2499407	5.43042	3.71e-06	2491283	2498484	-	-923	-923	upstream	AT5G07810	gene
Relative_root_growth_rate_DAS3-DAS4	5	2499407	5.43042	3.71e-06	2498749	2501209	-	1802	0	in gene	AT5G07820	gene
Relative_root_growth_rate_DAS3-DAS4	5	2499407	5.43042	3.71e-06	2506656	2508373	-	8966	7249	downstream	AT5G07840	gene	PIA1	phytochrome interacting ankyrin-repeat protein 1
Relative_root_growth_rate_DAS3-DAS4	5	2499407	5.43042	3.71e-06	2506634	2508435	-	9028	7227	downstream	AT5G07842	gene	CPuORF16	conserved peptide upstream open reading frame 16
Relative_root_growth_rate_DAS3-DAS4	5	2499407	5.43042	3.71e-06	2490508	2490645	-	-8762	-8762	upstream	sORF6426	sorf
Relative_root_growth_rate_DAS3-DAS4	5	2521940	5.65048	2.24e-06	2511442	2513095	+	10498	8845	downstream	AT5G07860	gene
Relative_root_growth_rate_DAS3-DAS4	5	2521940	5.65048	2.24e-06	2513794	2515418	+	8146	6522	downstream	AT5G07870	gene
Relative_root_growth_rate_DAS3-DAS4	5	2521940	5.65048	2.24e-06	2520169	2521546	+	1771	394	downstream	AT5G07900	gene
Relative_root_growth_rate_DAS3-DAS4	5	2521940	5.65048	2.24e-06	2530834	2532742	+	-8894	-8894	upstream	AT5G07930	gene	MCT2	MEI2 C-terminal RRM only like 2
Relative_root_growth_rate_DAS3-DAS4	5	2521940	5.65048	2.24e-06	2515587	2516694	-	-5246	-5246	upstream	AT5G07880	gene	SNAP29	synaptosomal-associated protein SNAP25-like 29
Relative_root_growth_rate_DAS3-DAS4	5	2521940	5.65048	2.24e-06	2517381	2520038	-	-1902	-1902	upstream	AT5G07890	gene
Relative_root_growth_rate_DAS3-DAS4	5	2521940	5.65048	2.24e-06	2521534	2524201	-	2261	0	in gene	AT5G07910	gene
Relative_root_growth_rate_DAS3-DAS4	5	2521940	5.65048	2.24e-06	2524778	2529330	-	7390	2838	downstream	AT5G07920	gene	DGK1	diacylglycerol kinase1
Relative_root_growth_rate_DAS3-DAS4	5	2529238	5.70532	1.97e-06	2520169	2521546	+	9069	7692	downstream	AT5G07900	gene
Relative_root_growth_rate_DAS3-DAS4	5	2529238	5.70532	1.97e-06	2530834	2532742	+	-1596	-1596	upstream	AT5G07930	gene	MCT2	MEI2 C-terminal RRM only like 2
Relative_root_growth_rate_DAS3-DAS4	5	2529238	5.70532	1.97e-06	2533724	2540421	+	-4486	-4486	upstream	AT5G07940	gene
Relative_root_growth_rate_DAS3-DAS4	5	2529238	5.70532	1.97e-06	2517381	2520038	-	-9200	-9200	upstream	AT5G07890	gene
Relative_root_growth_rate_DAS3-DAS4	5	2529238	5.70532	1.97e-06	2521534	2524201	-	-5037	-5037	upstream	AT5G07910	gene
Relative_root_growth_rate_DAS3-DAS4	5	2529238	5.70532	1.97e-06	2524778	2529330	-	92	0	in gene	AT5G07920	gene	DGK1	diacylglycerol kinase1
Relative_root_growth_rate_DAS3-DAS4	5	2551767	5.58344	2.61e-06	2542246	2543459	+	9521	8308	downstream	AT5G07960	gene
Relative_root_growth_rate_DAS3-DAS4	5	2551767	5.58344	2.61e-06	2560394	2563109	+	-8627	-8627	upstream	AT5G07990	gene	TT7	TRANSPARENT TESTA 7
Relative_root_growth_rate_DAS3-DAS4	5	2551767	5.58344	2.61e-06	2555416	2555559	+	-3649	-3649	upstream	sORF6427	sorf
Relative_root_growth_rate_DAS3-DAS4	5	2551767	5.58344	2.61e-06	2540284	2542136	-	-9631	-9631	upstream	AT5G07950	gene
Relative_root_growth_rate_DAS3-DAS4	5	2551767	5.58344	2.61e-06	2543868	2548723	-	-3044	-3044	upstream	AT5G07970	gene
Relative_root_growth_rate_DAS3-DAS4	5	2551767	5.58344	2.61e-06	2549166	2555519	-	3752	0	in gene	AT5G07980	gene
Relative_root_growth_rate_DAS3-DAS4	5	2554283	5.70532	1.97e-06	2560394	2563109	+	-6111	-6111	upstream	AT5G07990	gene	TT7	TRANSPARENT TESTA 7
Relative_root_growth_rate_DAS3-DAS4	5	2554283	5.70532	1.97e-06	2563554	2565491	+	-9271	-9271	upstream	AT5G08000	gene	PDCB2	PLASMODESMATA CALLOSE-BINDING PROTEIN 2
Relative_root_growth_rate_DAS3-DAS4	5	2554283	5.70532	1.97e-06	2555416	2555559	+	-1133	-1133	upstream	sORF6427	sorf
Relative_root_growth_rate_DAS3-DAS4	5	2554283	5.70532	1.97e-06	2543868	2548723	-	-5560	-5560	upstream	AT5G07970	gene
Relative_root_growth_rate_DAS3-DAS4	5	2554283	5.70532	1.97e-06	2549166	2555519	-	1236	0	in gene	AT5G07980	gene
Relative_root_growth_rate_DAS3-DAS4	5	2888044	6.19326	6.41e-07	2876753	2878700	+	11291	9344	downstream	AT5G09260	gene	VPS20.2	vacuolar protein sorting-associated protein 20.2
Relative_root_growth_rate_DAS3-DAS4	5	2888044	6.19326	6.41e-07	2878884	2880816	+	9160	7228	downstream	AT5G09270	gene
Relative_root_growth_rate_DAS3-DAS4	5	2888044	6.19326	6.41e-07	2882427	2884229	+	5617	3815	downstream	AT5G09290	gene
Relative_root_growth_rate_DAS3-DAS4	5	2888044	6.19326	6.41e-07	2880423	2881597	-	-6447	-6447	upstream	AT5G09280	gene
Relative_root_growth_rate_DAS3-DAS4	5	2888044	6.19326	6.41e-07	2884179	2886863	-	-1181	-1181	upstream	AT5G09300	gene
Relative_root_growth_rate_DAS3-DAS4	5	2888044	6.19326	6.41e-07	2887192	2888538	-	494	0	in gene	AT5G09310	gene
Relative_root_growth_rate_DAS3-DAS4	5	2888044	6.19326	6.41e-07	2888655	2892016	-	3972	611	downstream	AT5G09320	gene	VPS9B
Relative_root_growth_rate_DAS3-DAS4	5	2888044	6.19326	6.41e-07	2892365	2895422	-	7378	4321	downstream	AT5G09330	gene	VNI1	VND-interacting 1
Relative_root_growth_rate_DAS3-DAS4	5	2888044	6.19326	6.41e-07	2896675	2896914	-	8870	8631	downstream	AT5G09340	gene
Relative_root_growth_rate_DAS3-DAS4	5	6059704	7.51045	3.09e-08	6057773	6058216	+	1931	1488	downstream	AT5G18300	gene	NAC088	NAC domain containing protein 88
Relative_root_growth_rate_DAS3-DAS4	5	6059704	7.51045	3.09e-08	6061699	6063148	+	-1995	-1995	upstream	AT5G18310	gene
Relative_root_growth_rate_DAS3-DAS4	5	6059704	7.51045	3.09e-08	6050514	6054875	-	-4829	-4829	upstream	AT5G18280	gene	ATAPY2	apyrase 2
Relative_root_growth_rate_DAS3-DAS4	5	6059704	7.51045	3.09e-08	6055028	6058368	-	-1336	-1336	upstream	AT5G18290	gene	SIP1B	SMALL AND BASIC INTRINSIC PROTEIN 1B
Relative_root_growth_rate_DAS3-DAS4	5	6059704	7.51045	3.09e-08	6064431	6066186	-	6482	4727	downstream	AT5G18320	gene
Relative_root_growth_rate_DAS3-DAS4	5	6059704	7.51045	3.09e-08	6068474	6070042	-	10338	8770	downstream	AT5G18330	gene
Relative_root_growth_rate_DAS3-DAS4	5	6059704	7.51045	3.09e-08	6059728	6059823	-	119	24	downstream	sORF6596	sorf
Relative_root_growth_rate_DAS3-DAS4	5	7734832	6.2417	5.73e-07	7726788	7727809	+	8044	7023	downstream	AT5G23030	gene	TET12	tetraspanin12
Relative_root_growth_rate_DAS3-DAS4	5	7734832	6.2417	5.73e-07	7741898	7742978	+	-7066	-7066	upstream	AT5G23070	gene	TK1b	thymidine kinase 1b
Relative_root_growth_rate_DAS3-DAS4	5	7734832	6.2417	5.73e-07	7725573	7725728	-	-9104	-9104	upstream	AT5G23027	gene
Relative_root_growth_rate_DAS3-DAS4	5	7734832	6.2417	5.73e-07	7728020	7728455	-	-6377	-6377	upstream	AT5G23035	gene
Relative_root_growth_rate_DAS3-DAS4	5	7734832	6.2417	5.73e-07	7729317	7731036	-	-3796	-3796	upstream	AT5G23040	gene	CPP1	CHAPERONE-LIKE PROTEIN OF POR1
Relative_root_growth_rate_DAS3-DAS4	5	7734832	6.2417	5.73e-07	7731269	7735439	-	607	0	in gene	AT5G23050	gene	AAE17	acyl-activating enzyme 17
Relative_root_growth_rate_DAS3-DAS4	5	7734832	6.2417	5.73e-07	7736590	7738535	-	3703	1758	downstream	AT5G23060	gene	CaS	calcium sensing receptor
Relative_root_growth_rate_DAS3-DAS4	5	7734832	6.2417	5.73e-07	7740610	7740697	-	5865	5778	downstream	AT5G23065	gene	MIR162B	microRNA162B
Relative_root_growth_rate_DAS3-DAS4	5	7734832	6.2417	5.73e-07	7742940	7748933	-	14101	8108	downstream	AT5G23080	gene	TGH	TOUGH
Relative_root_growth_rate_DAS3-DAS4	5	7737142	5.78838	1.63e-06	7726788	7727809	+	10354	9333	downstream	AT5G23030	gene	TET12	tetraspanin12
Relative_root_growth_rate_DAS3-DAS4	5	7737142	5.78838	1.63e-06	7741898	7742978	+	-4756	-4756	upstream	AT5G23070	gene	TK1b	thymidine kinase 1b
Relative_root_growth_rate_DAS3-DAS4	5	7737142	5.78838	1.63e-06	7728020	7728455	-	-8687	-8687	upstream	AT5G23035	gene
Relative_root_growth_rate_DAS3-DAS4	5	7737142	5.78838	1.63e-06	7729317	7731036	-	-6106	-6106	upstream	AT5G23040	gene	CPP1	CHAPERONE-LIKE PROTEIN OF POR1
Relative_root_growth_rate_DAS3-DAS4	5	7737142	5.78838	1.63e-06	7731269	7735439	-	-1703	-1703	upstream	AT5G23050	gene	AAE17	acyl-activating enzyme 17
Relative_root_growth_rate_DAS3-DAS4	5	7737142	5.78838	1.63e-06	7736590	7738535	-	1393	0	in gene	AT5G23060	gene	CaS	calcium sensing receptor
Relative_root_growth_rate_DAS3-DAS4	5	7737142	5.78838	1.63e-06	7740610	7740697	-	3555	3468	downstream	AT5G23065	gene	MIR162B	microRNA162B
Relative_root_growth_rate_DAS3-DAS4	5	7737142	5.78838	1.63e-06	7742940	7748933	-	11791	5798	downstream	AT5G23080	gene	TGH	TOUGH
Relative_root_growth_rate_DAS3-DAS4	5	9018236	7.65195	2.23e-08	9014082	9015917	+	4154	2319	downstream	AT5G25850	gene
Relative_root_growth_rate_DAS3-DAS4	5	9018236	7.65195	2.23e-08	9024549	9028377	+	-6313	-6313	upstream	AT5G25880	gene	NADP-ME3	NADP-malic enzyme 3
Relative_root_growth_rate_DAS3-DAS4	5	9018236	7.65195	2.23e-08	9010724	9011498	-	-6738	-6738	upstream	AT5G25840	gene
Relative_root_growth_rate_DAS3-DAS4	5	9018236	7.65195	2.23e-08	9016908	9018424	-	188	0	in gene	AT5G25860	gene
Relative_root_growth_rate_DAS3-DAS4	5	9018236	7.65195	2.23e-08	9019591	9020321	-	2085	1355	downstream	AT5G25870	gene
Relative_root_growth_rate_DAS3-DAS4	5	9018236	7.65195	2.23e-08	9020441	9020563	-	2327	2205	downstream	sORF6738	sorf
Relative_root_growth_rate_DAS3-DAS4	5	9018236	7.65195	2.23e-08	9012344	9012499	-	-5737	-5737	upstream	sORF6736	sorf
Relative_root_growth_rate_DAS3-DAS4	5	9018236	7.65195	2.23e-08	9016343	9016495	-	-1741	-1741	upstream	sORF6737	sorf
Relative_root_growth_rate_DAS3-DAS4	5	9266624	6.33938	4.58e-07	9261580	9267729	+	5044	0	in gene	AT5G26570	gene	PWD	PHOSPHOGLUCAN WATER DIKINASE
Relative_root_growth_rate_DAS3-DAS4	5	9266624	6.33938	4.58e-07	9269282	9270254	+	-2658	-2658	upstream	AT5G26594	gene	RR24	response regulator 24
Relative_root_growth_rate_DAS3-DAS4	5	9266624	6.33938	4.58e-07	9274544	9275779	+	-7920	-7920	upstream	AT5G26642	transposable_element_gene
Relative_root_growth_rate_DAS3-DAS4	5	9266624	6.33938	4.58e-07	9275947	9278596	+	-9323	-9323	upstream	AT5G26667	gene	PYR6
Relative_root_growth_rate_DAS3-DAS4	5	9266624	6.33938	4.58e-07	9255053	9258991	-	-7633	-7633	upstream	AT5G26360	gene
Relative_root_growth_rate_DAS3-DAS4	5	9266624	6.33938	4.58e-07	9272491	9274179	-	7555	5867	downstream	AT5G26618	transposable_element_gene
Relative_root_growth_rate_DAS3-DAS4	5	14539971	6.72946	1.86e-07	14518316	14533930	+	21655	6041	downstream	AT5G36870	gene	GSL09	glucan synthase-like 9
Relative_root_growth_rate_DAS3-DAS4	5	14539971	6.72946	1.86e-07	14546924	14548203	+	-6953	-6953	upstream	AT5G36900	gene
Relative_root_growth_rate_DAS3-DAS4	5	14539971	6.72946	1.86e-07	14534613	14540299	-	328	0	in gene	AT5G36880	gene	ACS	acetyl-CoA synthetase
Relative_root_growth_rate_DAS3-DAS4	5	14539971	6.72946	1.86e-07	14541350	14546230	-	6259	1379	downstream	AT5G36890	gene	BGLU42	beta glucosidase 42
Relative_root_growth_rate_DAS3-DAS4	5	18849317	7.16333	6.87e-08	18835618	18839546	+	13699	9771	downstream	AT5G46450	gene
Relative_root_growth_rate_DAS3-DAS4	5	18849317	7.16333	6.87e-08	18840305	18842398	+	9012	6919	downstream	AT5G46460	gene
Relative_root_growth_rate_DAS3-DAS4	5	18849317	7.16333	6.87e-08	18842701	18849741	+	6616	0	in gene	AT5G46470	gene	RPS6	RESISTANT TO P. SYRINGAE 6
Relative_root_growth_rate_DAS3-DAS4	5	18849317	7.16333	6.87e-08	18850776	18853843	+	-1459	-1459	upstream	AT5G46490	gene
Relative_root_growth_rate_DAS3-DAS4	5	18849317	7.16333	6.87e-08	18856454	18857787	+	-7137	-7137	upstream	AT5G46500	gene
Relative_root_growth_rate_DAS3-DAS4	5	19424377	6.50084	3.16e-07	19422203	19425811	+	2174	0	in gene	AT5G47970	gene
Relative_root_growth_rate_DAS3-DAS4	5	19424377	6.50084	3.16e-07	19428888	19430476	+	-4511	-4511	upstream	AT5G47980	gene
Relative_root_growth_rate_DAS3-DAS4	5	19424377	6.50084	3.16e-07	19417031	19418546	-	-5831	-5831	upstream	AT5G47950	gene
Relative_root_growth_rate_DAS3-DAS4	5	19424377	6.50084	3.16e-07	19421384	19422533	-	-1844	-1844	upstream	AT5G47960	gene	SMG1	SMALL MOLECULAR WEIGHT G-PROTEIN 1
Relative_root_growth_rate_DAS3-DAS4	5	19725054	5.51805	3.03e-06	19711542	19715910	+	13512	9144	downstream	AT5G48610	gene
Relative_root_growth_rate_DAS3-DAS4	5	19725054	5.51805	3.03e-06	19716476	19721452	+	8578	3602	downstream	AT5G48620	gene
Relative_root_growth_rate_DAS3-DAS4	5	19725054	5.51805	3.03e-06	19726733	19729654	+	-1679	-1679	upstream	AT5G48650	gene
Relative_root_growth_rate_DAS3-DAS4	5	19725054	5.51805	3.03e-06	19730244	19730474	+	-5190	-5190	upstream	sORF7500	sorf
Relative_root_growth_rate_DAS3-DAS4	5	19725054	5.51805	3.03e-06	19721503	19723234	-	-1820	-1820	upstream	AT5G48630	gene
Relative_root_growth_rate_DAS3-DAS4	5	19725054	5.51805	3.03e-06	19723533	19725689	-	635	0	in gene	AT5G48640	gene
Relative_root_growth_rate_DAS3-DAS4	5	19725054	5.51805	3.03e-06	19731150	19733043	-	7989	6096	downstream	AT5G48655	gene
Relative_root_growth_rate_DAS3-DAS4	5	19725054	5.51805	3.03e-06	19733884	19735550	-	10496	8830	downstream	AT5G48657	gene
Relative_root_growth_rate_DAS3-DAS4	5	20759896	6.13339	7.36e-07	20750660	20752024	+	9236	7872	downstream	AT5G51040	gene	SDHAF2	Succinate dehydrogenase assembly factor 2
Relative_root_growth_rate_DAS3-DAS4	5	20759896	6.13339	7.36e-07	20753381	20755714	+	6515	4182	downstream	AT5G51050	gene	APC2	ATP/phosphate carrier 2
Relative_root_growth_rate_DAS3-DAS4	5	20759896	6.13339	7.36e-07	20756330	20756411	+	3566	3485	downstream	AT5G51055	gene
Relative_root_growth_rate_DAS3-DAS4	5	20759896	6.13339	7.36e-07	20764315	20768681	+	-4419	-4419	upstream	AT5G51070	gene	SAG15	SENESCENCE ASSOCIATED GENE 15
Relative_root_growth_rate_DAS3-DAS4	5	20759896	6.13339	7.36e-07	20757284	20762431	-	2535	0	in gene	AT5G51060	gene	RHD2	ROOT HAIR DEFECTIVE 2
Relative_root_growth_rate_DAS3-DAS4	5	20759896	6.13339	7.36e-07	20768804	20771032	-	11136	8908	downstream	AT5G51080	gene
Relative_root_growth_rate_DAS3-DAS4	5	20787773	5.89598	1.27e-06	20777574	20778118	+	10199	9655	downstream	AT5G51105	gene
Relative_root_growth_rate_DAS3-DAS4	5	20787773	5.89598	1.27e-06	20779327	20781557	+	8446	6216	downstream	AT5G51120	gene	PABN1	polyadenylate-binding protein 1
Relative_root_growth_rate_DAS3-DAS4	5	20787773	5.89598	1.27e-06	20781816	20784071	+	5957	3702	downstream	AT5G51130	gene
Relative_root_growth_rate_DAS3-DAS4	5	20787773	5.89598	1.27e-06	20788984	20791808	+	-1211	-1211	upstream	AT5G51150	gene
Relative_root_growth_rate_DAS3-DAS4	5	20787773	5.89598	1.27e-06	20792211	20793841	+	-4438	-4438	upstream	AT5G51160	gene
Relative_root_growth_rate_DAS3-DAS4	5	20787773	5.89598	1.27e-06	20795936	20796051	+	-8163	-8163	upstream	AT5G51174	gene	SNOR30	small nucleolar RNA30
Relative_root_growth_rate_DAS3-DAS4	5	20787773	5.89598	1.27e-06	20797017	20800214	+	-9244	-9244	upstream	AT5G51180	gene
Relative_root_growth_rate_DAS3-DAS4	5	20787773	5.89598	1.27e-06	20778132	20779464	-	-8309	-8309	upstream	AT5G51110	gene
Relative_root_growth_rate_DAS3-DAS4	5	20787773	5.89598	1.27e-06	20783931	20786816	-	-957	-957	upstream	AT5G51140	gene
Relative_root_growth_rate_DAS3-DAS4	5	20787773	5.89598	1.27e-06	20793794	20795399	-	7626	6021	downstream	AT5G51170	gene
Relative_root_growth_rate_DAS3-DAS4	5	20999588	5.37913	4.18e-06	20993537	20995644	+	6051	3944	downstream	AT5G51670	gene
Relative_root_growth_rate_DAS3-DAS4	5	20999588	5.37913	4.18e-06	20997320	20998907	+	2268	681	downstream	AT5G51680	gene
Relative_root_growth_rate_DAS3-DAS4	5	20999588	5.37913	4.18e-06	20997413	21001046	-	1458	0	in gene	AT5G51690	gene	ACS12	1-amino-cyclopropane-1-carboxylate synthase 12
Relative_root_growth_rate_DAS3-DAS4	5	20999588	5.37913	4.18e-06	21001209	21003205	-	3617	1621	downstream	AT5G51700	gene	RPR2
Relative_root_growth_rate_DAS3-DAS4	5	20999588	5.37913	4.18e-06	21004278	21008718	-	9130	4690	downstream	AT5G51710	gene	KEA5	K+ efflux antiporter 5
Relative_root_growth_rate_DAS3-DAS4	5	20999588	5.37913	4.18e-06	20991197	20991298	-	-8290	-8290	upstream	sORF7580	sorf
Relative_root_growth_rate_DAS3-DAS4	5	20999588	5.37913	4.18e-06	20992827	20992937	-	-6651	-6651	upstream	sORF7581	sorf
Relative_root_growth_rate_DAS4-DAS5	1	20804109	7.20565	6.22806e-08	20793771	20794334	+	10338	9775	downstream	AT1G55640	gene	PRA1.G1	prenylated RAB acceptor 1.G1
Relative_root_growth_rate_DAS4-DAS5	1	20804109	7.20565	6.22806e-08	20796340	20798481	+	7769	5628	downstream	AT1G55650	gene
Relative_root_growth_rate_DAS4-DAS5	1	20804109	7.20565	6.22806e-08	20800694	20802340	+	3415	1769	downstream	AT1G55660	gene
Relative_root_growth_rate_DAS4-DAS5	1	20804109	7.20565	6.22806e-08	20802670	20803449	-	-660	-660	upstream	AT1G55670	gene	PSAG	photosystem I subunit G
Relative_root_growth_rate_DAS4-DAS5	1	20804109	7.20565	6.22806e-08	20803704	20804573	-	464	0	in gene	AT1G55675	gene
Relative_root_growth_rate_DAS4-DAS5	1	20804109	7.20565	6.22806e-08	20804592	20807940	-	3831	483	downstream	AT1G55680	gene
Relative_root_growth_rate_DAS4-DAS5	1	20804109	7.20565	6.22806e-08	20808261	20812840	-	8731	4152	downstream	AT1G55690	gene
Relative_root_growth_rate_DAS4-DAS5	1	24154116	5.85171	1.40698e-06	24147044	24148689	+	7072	5427	downstream	AT1G65000	gene
Relative_root_growth_rate_DAS4-DAS5	1	24154116	5.85171	1.40698e-06	24149543	24154274	+	4573	0	in gene	AT1G65010	gene
Relative_root_growth_rate_DAS4-DAS5	1	24154116	5.85171	1.40698e-06	24156770	24158675	+	-2654	-2654	upstream	AT1G65030	gene
Relative_root_growth_rate_DAS4-DAS5	1	24154116	5.85171	1.40698e-06	24139907	24146189	-	-7927	-7927	upstream	AT1G64990	gene	GTG1	GPCR-type G protein 1
Relative_root_growth_rate_DAS4-DAS5	1	24154116	5.85171	1.40698e-06	24154344	24156605	-	2489	228	downstream	AT1G65020	gene
Relative_root_growth_rate_DAS4-DAS5	1	24154116	5.85171	1.40698e-06	24158650	24159585	-	5469	4534	downstream	AT1G65032	gene
Relative_root_growth_rate_DAS4-DAS5	1	24154116	5.85171	1.40698e-06	24159834	24163628	-	9512	5718	downstream	AT1G65040	gene	Hrd1B	homolog of yeast Hrd1
Relative_root_growth_rate_DAS4-DAS5	1	28149263	8.25406	5.57105e-09	28144132	28145049	+	5131	4214	downstream	AT1G74930	gene	ORA47
Relative_root_growth_rate_DAS4-DAS5	1	28149263	8.25406	5.57105e-09	28146059	28147378	+	3204	1885	downstream	AT1G74940	gene
Relative_root_growth_rate_DAS4-DAS5	1	28149263	8.25406	5.57105e-09	28139009	28142744	-	-6519	-6519	upstream	AT1G74920	gene	ALDH10A8	aldehyde dehydrogenase 10A8
Relative_root_growth_rate_DAS4-DAS5	1	28149263	8.25406	5.57105e-09	28143997	28144098	-	-5165	-5165	upstream	AT1G74929	gene
Relative_root_growth_rate_DAS4-DAS5	1	28149263	8.25406	5.57105e-09	28148575	28150444	-	1181	0	in gene	AT1G74950	gene	TIFY10B
Relative_root_growth_rate_DAS4-DAS5	1	28149263	8.25406	5.57105e-09	28151924	28156259	-	6996	2661	downstream	AT1G74960	gene	KAS2	BETA-KETOACYL-ACP SYNTHETASE 2
Relative_root_growth_rate_DAS4-DAS5	1	28149263	8.25406	5.57105e-09	28157530	28159302	-	10039	8267	downstream	AT1G74970	gene	TWN3
Relative_root_growth_rate_DAS4-DAS5	1	28149263	8.25406	5.57105e-09	28151039	28151137	-	1874	1776	downstream	sORF1666	sorf
Relative_root_growth_rate_DAS4-DAS5	2	325483	6.59523	2.5396e-07	315726	316993	+	9757	8490	downstream	AT2G01710	gene
Relative_root_growth_rate_DAS4-DAS5	2	325483	6.59523	2.5396e-07	320478	323947	+	5005	1536	downstream	AT2G01730	gene	EDA26	embryo sac development arrest 26
Relative_root_growth_rate_DAS4-DAS5	2	325483	6.59523	2.5396e-07	324472	326094	+	1011	0	in gene	AT2G01735	gene	RIE1	RING-finger protein for embryogenesis
Relative_root_growth_rate_DAS4-DAS5	2	325483	6.59523	2.5396e-07	328089	332113	+	-2606	-2606	upstream	AT2G01750	gene	MAP70-3	microtubule-associated proteins 70-3
Relative_root_growth_rate_DAS4-DAS5	2	325483	6.59523	2.5396e-07	332967	334696	+	-7484	-7484	upstream	AT2G01760	gene	RR14	response regulator 14
Relative_root_growth_rate_DAS4-DAS5	2	325483	6.59523	2.5396e-07	317030	320264	-	-5219	-5219	upstream	AT2G01720	gene
Relative_root_growth_rate_DAS4-DAS5	2	325483	6.59523	2.5396e-07	326136	327815	-	2332	653	downstream	AT2G01740	gene
Relative_root_growth_rate_DAS4-DAS5	2	325483	6.59523	2.5396e-07	332194	332781	-	7298	6711	downstream	AT2G01755	gene
Relative_root_growth_rate_DAS4-DAS5	2	325483	6.59523	2.5396e-07	334772	336438	-	10955	9289	downstream	AT2G01770	gene	VIT1	vacuolar iron transporter 1
Relative_root_growth_rate_DAS4-DAS5	2	10893143	5.96629	1.0807e-06	10880671	10883868	+	12472	9275	downstream	AT2G25560	gene
Relative_root_growth_rate_DAS4-DAS5	2	10893143	5.96629	1.0807e-06	10888014	10890367	+	5129	2776	downstream	AT2G25580	gene	MEF8	mitochondrial editing factor 8
Relative_root_growth_rate_DAS4-DAS5	2	10893143	5.96629	1.0807e-06	10890903	10893772	+	2240	0	in gene	AT2G25590	gene
Relative_root_growth_rate_DAS4-DAS5	2	10893143	5.96629	1.0807e-06	10894486	10898642	+	-1343	-1343	upstream	AT2G25600	gene	SPIK	Shaker pollen inward K+ channel
Relative_root_growth_rate_DAS4-DAS5	2	10893143	5.96629	1.0807e-06	10899443	10901041	+	-6300	-6300	upstream	AT2G25605	gene
Relative_root_growth_rate_DAS4-DAS5	2	10893143	5.96629	1.0807e-06	10898401	10898514	+	-5258	-5258	upstream	sORF2933	sorf
Relative_root_growth_rate_DAS4-DAS5	2	10893143	5.96629	1.0807e-06	10884062	10885295	-	-7848	-7848	upstream	AT2G25565	gene
Relative_root_growth_rate_DAS4-DAS5	2	10893143	5.96629	1.0807e-06	10884966	10887921	-	-5222	-5222	upstream	AT2G25570	gene
Relative_root_growth_rate_DAS4-DAS5	2	10893143	5.96629	1.0807e-06	10901291	10902531	-	9388	8148	downstream	AT2G25610	gene
Relative_root_growth_rate_DAS4-DAS5	2	10893143	5.96629	1.0807e-06	10902943	10905245	-	12102	9800	downstream	AT2G25620	gene	DBP1	DNA-binding protein phosphatase 1
Relative_root_growth_rate_DAS4-DAS5	2	10893143	5.96629	1.0807e-06	10890981	10891112	-	-2031	-2031	upstream	sORF2932	sorf
Relative_root_growth_rate_DAS4-DAS5	2	10893143	5.96629	1.0807e-06	10902741	10902893	-	9750	9598	downstream	sORF2934	sorf
Relative_root_growth_rate_DAS4-DAS5	2	12542961	7.0361	9.20236e-08	12530838	12535399	+	12123	7562	downstream	AT2G29140	gene	PUM3	pumilio 3
Relative_root_growth_rate_DAS4-DAS5	2	12542961	7.0361	9.20236e-08	12543023	12543835	+	-62	-62	upstream	AT2G29180	gene
Relative_root_growth_rate_DAS4-DAS5	2	12542961	7.0361	9.20236e-08	12535715	12536964	-	-5997	-5997	upstream	AT2G29150	gene
Relative_root_growth_rate_DAS4-DAS5	2	12542961	7.0361	9.20236e-08	12537251	12539334	-	-3627	-3627	upstream	AT2G29160	pseudogene
Relative_root_growth_rate_DAS4-DAS5	2	12542961	7.0361	9.20236e-08	12539812	12541464	-	-1497	-1497	upstream	AT2G29165	transposable_element_gene
Relative_root_growth_rate_DAS4-DAS5	2	12542961	7.0361	9.20236e-08	12541864	12542282	-	-679	-679	upstream	AT2G29170	gene
Relative_root_growth_rate_DAS4-DAS5	2	12542961	7.0361	9.20236e-08	12543812	12548563	-	5602	851	downstream	AT2G29190	gene	PUM2	pumilio 2
Relative_root_growth_rate_DAS4-DAS5	2	12542961	7.0361	9.20236e-08	12548931	12553433	-	10472	5970	downstream	AT2G29200	gene	PUM1	pumilio 1
Relative_root_growth_rate_DAS4-DAS5	2	12542961	7.0361	9.20236e-08	12548562	12548684	-	5723	5601	downstream	sORF3034	sorf
Relative_root_growth_rate_DAS4-DAS5	3	1029943	6.45538	3.50444e-07	1021260	1024009	+	8683	5934	downstream	AT3G03950	gene	ECT1	evolutionarily conserved C-terminal region 1
Relative_root_growth_rate_DAS4-DAS5	3	1029943	6.45538	3.50444e-07	1024258	1027891	+	5685	2052	downstream	AT3G03960	gene
Relative_root_growth_rate_DAS4-DAS5	3	1029943	6.45538	3.50444e-07	1031742	1033207	+	-1799	-1799	upstream	AT3G03980	gene
Relative_root_growth_rate_DAS4-DAS5	3	1029943	6.45538	3.50444e-07	1033768	1034906	+	-3825	-3825	upstream	AT3G03990	gene
Relative_root_growth_rate_DAS4-DAS5	3	1029943	6.45538	3.50444e-07	1035500	1036672	+	-5557	-5557	upstream	AT3G04000	gene
Relative_root_growth_rate_DAS4-DAS5	3	1029943	6.45538	3.50444e-07	1027997	1030605	-	662	0	in gene	AT3G03970	gene
Relative_root_growth_rate_DAS4-DAS5	3	1029943	6.45538	3.50444e-07	1036841	1039482	-	9539	6898	downstream	AT3G04010	gene
Relative_root_growth_rate_DAS4-DAS5	3	1029943	6.45538	3.50444e-07	1034040	1034186	-	4243	4097	downstream	sORF3521	sorf
Relative_root_growth_rate_DAS4-DAS5	3	4795786	8.7718	1.69122e-09	4791589	4793684	+	4197	2102	downstream	AT3G14360	gene
Relative_root_growth_rate_DAS4-DAS5	3	4795786	8.7718	1.69122e-09	4800691	4800783	+	-4905	-4905	upstream	sORF3705	sorf
Relative_root_growth_rate_DAS4-DAS5	3	4795786	8.7718	1.69122e-09	4805673	4805855	+	-9887	-9887	upstream	sORF3706	sorf
Relative_root_growth_rate_DAS4-DAS5	3	4795786	8.7718	1.69122e-09	4782757	4787236	-	-8550	-8550	upstream	AT3G14350	gene	SRF7	STRUBBELIG-receptor family 7
Relative_root_growth_rate_DAS4-DAS5	3	4795786	8.7718	1.69122e-09	4793678	4794417	-	-1369	-1369	upstream	AT3G14362	gene	RTFL10	ROTUNDIFOLIA like 10
Relative_root_growth_rate_DAS4-DAS5	3	4795786	8.7718	1.69122e-09	4797845	4799504	-	3718	2059	downstream	AT3G14370	gene	WAG2
Relative_root_growth_rate_DAS4-DAS5	3	4795786	8.7718	1.69122e-09	4802952	4803811	-	8025	7166	downstream	AT3G14380	gene
Relative_root_growth_rate_DAS4-DAS5	3	4795786	8.7718	1.69122e-09	4805684	4805850	-	10064	9898	downstream	AT3G14385	gene	MIR169F	microRNA169F
Relative_root_growth_rate_DAS4-DAS5	3	4795786	8.7718	1.69122e-09	4800061	4800189	-	4403	4275	downstream	sORF3704	sorf
Relative_root_growth_rate_DAS4-DAS5	4	8387166	7.46111	3.4585e-08	8376400	8378335	+	10766	8831	downstream	AT4G14600	gene
Relative_root_growth_rate_DAS4-DAS5	4	8387166	7.46111	3.4585e-08	8378429	8380714	+	8737	6452	downstream	AT4G14605	gene	MDA1	MTERF DEFECTIVE IN Arabidopsis1
Relative_root_growth_rate_DAS4-DAS5	4	8387166	7.46111	3.4585e-08	8383764	8385079	+	3402	2087	downstream	AT4G14615	gene
Relative_root_growth_rate_DAS4-DAS5	4	8387166	7.46111	3.4585e-08	8392841	8393813	+	-5675	-5675	upstream	AT4G14630	gene	GLP9	germin-like protein 9
Relative_root_growth_rate_DAS4-DAS5	4	8387166	7.46111	3.4585e-08	8396677	8396898	+	-9511	-9511	upstream	sORF5729	sorf
Relative_root_growth_rate_DAS4-DAS5	4	8387166	7.46111	3.4585e-08	8380848	8383496	-	-3670	-3670	upstream	AT4G14610	pseudogene
Relative_root_growth_rate_DAS4-DAS5	4	8387166	7.46111	3.4585e-08	8389040	8390833	-	3667	1874	downstream	AT4G14620	gene
Relative_root_growth_rate_DAS4-DAS5	4	8387166	7.46111	3.4585e-08	8389040	8390833	-	3667	1874	downstream	AT4G14622	gene	CPuORF60	conserved peptide upstream open reading frame 60
Relative_root_growth_rate_DAS4-DAS5	4	8387166	7.46111	3.4585e-08	8391043	8391162	-	3996	3877	downstream	sORF5728	sorf
Relative_root_growth_rate_DAS4-DAS5	5	3471244	5.78277	1.64905e-06	3464218	3465687	+	7026	5557	downstream	AT5G10960	gene
Relative_root_growth_rate_DAS4-DAS5	5	3471244	5.78277	1.64905e-06	3469268	3470086	+	1976	1158	downstream	AT5G10970	gene
Relative_root_growth_rate_DAS4-DAS5	5	3471244	5.78277	1.64905e-06	3476839	3477704	+	-5595	-5595	upstream	AT5G10990	gene	SAUR69	SMALL AUXIN UPREGULATED RNA 69
Relative_root_growth_rate_DAS4-DAS5	5	3471244	5.78277	1.64905e-06	3467931	3468074	+	3313	3170	downstream	sORF6473	sorf
Relative_root_growth_rate_DAS4-DAS5	5	3471244	5.78277	1.64905e-06	3459273	3461734	-	-9510	-9510	upstream	AT5G10950	gene
Relative_root_growth_rate_DAS4-DAS5	5	3471244	5.78277	1.64905e-06	3472405	3473466	-	2222	1161	downstream	AT5G10980	gene	H3.3	histone 3.3
Relative_root_growth_rate_DAS4-DAS5	5	3471244	5.78277	1.64905e-06	3479029	3480425	-	9181	7785	downstream	AT5G11000	gene
Relative_root_growth_rate_DAS4-DAS5	5	3471244	5.78277	1.64905e-06	3462215	3462352	-	-8892	-8892	upstream	sORF6472	sorf
Relative_root_growth_rate_DAS4-DAS5	5	26482463	8.2855	5.18202e-09	26476166	26477754	+	6297	4709	downstream	AT5G66280	gene	GMD1	GDP-D-mannose 4,6-dehydratase 1
Relative_root_growth_rate_DAS4-DAS5	5	26482463	8.2855	5.18202e-09	26473233	26475783	-	-6680	-6680	upstream	AT5G66270	gene
Relative_root_growth_rate_DAS4-DAS5	5	26482463	8.2855	5.18202e-09	26477661	26479441	-	-3022	-3022	upstream	AT5G66290	gene
Relative_root_growth_rate_DAS4-DAS5	5	26482463	8.2855	5.18202e-09	26479793	26481334	-	-1129	-1129	upstream	AT5G66300	gene	VND3	VASCULAR-RELATED NAC-DOMAIN 3
Relative_root_growth_rate_DAS4-DAS5	5	26482463	8.2855	5.18202e-09	26485685	26491382	-	8919	3222	downstream	AT5G66310	gene
Relative_root_growth_rate_DAS5-DAS6	1	27242887	6.46085	3.46058e-07	27233475	27236789	+	9412	6098	downstream	AT1G72330	gene	ALAAT2	alanine aminotransferase 2
Relative_root_growth_rate_DAS5-DAS6	1	27242887	6.46085	3.46058e-07	27236875	27238612	+	6012	4275	downstream	AT1G72340	gene
Relative_root_growth_rate_DAS5-DAS6	1	27242887	6.46085	3.46058e-07	27241807	27242827	+	1080	60	downstream	AT1G72360	gene	HRE1	HYPOXIA RESPONSIVE ERF (ETHYLENE RESPONSE FACTOR) 1
Relative_root_growth_rate_DAS5-DAS6	1	27242887	6.46085	3.46058e-07	27245165	27251576	+	-2278	-2278	upstream	AT1G72390	gene	PHL	PHYTOCHROME-DEPENDENT LATE-FLOWERING
Relative_root_growth_rate_DAS5-DAS6	1	27242887	6.46085	3.46058e-07	27228153	27232999	-	-9888	-9888	upstream	AT1G72320	gene	PUM23	pumilio 23
Relative_root_growth_rate_DAS5-DAS6	1	27242887	6.46085	3.46058e-07	27239273	27239947	-	-2940	-2940	upstream	AT1G72350	gene
Relative_root_growth_rate_DAS5-DAS6	1	27242887	6.46085	3.46058e-07	27242943	27244931	-	2044	56	downstream	AT1G72370	gene	RPSAA
Relative_root_growth_rate_DAS5-DAS6	1	27242887	6.46085	3.46058e-07	27251426	27257081	-	14194	8539	downstream	AT1G72410	gene
Relative_root_growth_rate_DAS5-DAS6	2	1093685	5.70328	1.98025e-06	1093264	1094481	+	421	0	in gene	AT2G03580	gene
Relative_root_growth_rate_DAS5-DAS6	2	1093685	5.70328	1.98025e-06	1094757	1096968	+	-1072	-1072	upstream	AT2G03590	gene	UPS1	ureide permease 1
Relative_root_growth_rate_DAS5-DAS6	2	1093685	5.70328	1.98025e-06	1096987	1098826	+	-3302	-3302	upstream	AT2G03600	gene	UPS3	ureide permease 3
Relative_root_growth_rate_DAS5-DAS6	2	1093685	5.70328	1.98025e-06	1099070	1100202	+	-5385	-5385	upstream	AT2G03610	gene
Relative_root_growth_rate_DAS5-DAS6	2	1093685	5.70328	1.98025e-06	1103205	1104230	+	-9520	-9520	upstream	AT2G03630	gene
Relative_root_growth_rate_DAS5-DAS6	2	1093685	5.70328	1.98025e-06	1085560	1085988	-	-7697	-7697	upstream	AT2G03570	gene
Relative_root_growth_rate_DAS5-DAS6	2	1093685	5.70328	1.98025e-06	1100339	1103495	-	9810	6654	downstream	AT2G03620	gene	MRS2-5
Relative_root_growth_rate_DAS5-DAS6	2	5220487	7.42422	3.76511e-08	5210093	5212892	-	-7595	-7595	upstream	AT2G12720	transposable_element_gene
Relative_root_growth_rate_DAS5-DAS6	2	5220487	7.42422	3.76511e-08	5218464	5220468	-	-19	-19	upstream	AT2G12730	transposable_element_gene
Relative_root_growth_rate_DAS5-DAS6	2	5220487	7.42422	3.76511e-08	5221309	5225867	-	5380	822	downstream	AT2G12740	transposable_element_gene
Relative_root_growth_rate_DAS5-DAS6	2	5220487	7.42422	3.76511e-08	5228220	5230996	-	10509	7733	downstream	AT2G12750	transposable_element_gene
Relative_root_growth_rate_DAS5-DAS6	2	5220487	7.42422	3.76511e-08	5220655	5220807	-	320	168	downstream	sORF2478	sorf
Relative_root_growth_rate_DAS5-DAS6	2	5220487	7.42422	3.76511e-08	5215511	5215636	-	-4851	-4851	upstream	sORF2477	sorf
Relative_root_growth_rate_DAS5-DAS6	2	5220487	7.42422	3.76511e-08	5213386	5213541	-	-6946	-6946	upstream	sORF2476	sorf
Relative_root_growth_rate_DAS5-DAS6	2	15873925	6.05817	8.74636e-07	15868399	15869097	+	5526	4828	downstream	AT2G37910	gene
Relative_root_growth_rate_DAS5-DAS6	2	15873925	6.05817	8.74636e-07	15873117	15874972	+	808	0	in gene	AT2G37930	gene
Relative_root_growth_rate_DAS5-DAS6	2	15873925	6.05817	8.74636e-07	15876750	15879655	+	-2825	-2825	upstream	AT2G37940	gene	ERH1	enhancing RPW8-mediated HR-like cell death 1
Relative_root_growth_rate_DAS5-DAS6	2	15873925	6.05817	8.74636e-07	15875034	15875147	+	-1109	-1109	upstream	sORF3231	sorf
Relative_root_growth_rate_DAS5-DAS6	2	15873925	6.05817	8.74636e-07	15881669	15881803	+	-7744	-7744	upstream	sORF3232	sorf
Relative_root_growth_rate_DAS5-DAS6	2	15873925	6.05817	8.74636e-07	15861688	15864009	-	-9916	-9916	upstream	AT2G37890	gene
Relative_root_growth_rate_DAS5-DAS6	2	15873925	6.05817	8.74636e-07	15864396	15866408	-	-7517	-7517	upstream	AT2G37900	gene
Relative_root_growth_rate_DAS5-DAS6	2	15873925	6.05817	8.74636e-07	15868580	15870071	-	-3854	-3854	upstream	AT2G37920	gene	emb1513	embryo defective 1513
Relative_root_growth_rate_DAS5-DAS6	2	15873925	6.05817	8.74636e-07	15870220	15870697	-	-3228	-3228	upstream	AT2G37925	gene	COPT4	copper transporter 4
Relative_root_growth_rate_DAS5-DAS6	2	15873925	6.05817	8.74636e-07	15882488	15883979	-	10054	8563	downstream	AT2G37950	gene
Relative_root_growth_rate_DAS5-DAS6	2	15873964	6.15214	7.04469e-07	15868399	15869097	+	5565	4867	downstream	AT2G37910	gene
Relative_root_growth_rate_DAS5-DAS6	2	15873964	6.15214	7.04469e-07	15873117	15874972	+	847	0	in gene	AT2G37930	gene
Relative_root_growth_rate_DAS5-DAS6	2	15873964	6.15214	7.04469e-07	15876750	15879655	+	-2786	-2786	upstream	AT2G37940	gene	ERH1	enhancing RPW8-mediated HR-like cell death 1
Relative_root_growth_rate_DAS5-DAS6	2	15873964	6.15214	7.04469e-07	15875034	15875147	+	-1070	-1070	upstream	sORF3231	sorf
Relative_root_growth_rate_DAS5-DAS6	2	15873964	6.15214	7.04469e-07	15881669	15881803	+	-7705	-7705	upstream	sORF3232	sorf
Relative_root_growth_rate_DAS5-DAS6	2	15873964	6.15214	7.04469e-07	15861688	15864009	-	-9955	-9955	upstream	AT2G37890	gene
Relative_root_growth_rate_DAS5-DAS6	2	15873964	6.15214	7.04469e-07	15864396	15866408	-	-7556	-7556	upstream	AT2G37900	gene
Relative_root_growth_rate_DAS5-DAS6	2	15873964	6.15214	7.04469e-07	15868580	15870071	-	-3893	-3893	upstream	AT2G37920	gene	emb1513	embryo defective 1513
Relative_root_growth_rate_DAS5-DAS6	2	15873964	6.15214	7.04469e-07	15870220	15870697	-	-3267	-3267	upstream	AT2G37925	gene	COPT4	copper transporter 4
Relative_root_growth_rate_DAS5-DAS6	2	15873964	6.15214	7.04469e-07	15882488	15883979	-	10015	8524	downstream	AT2G37950	gene
Relative_root_growth_rate_DAS5-DAS6	3	1029943	5.72285	1.89302e-06	1021260	1024009	+	8683	5934	downstream	AT3G03950	gene	ECT1	evolutionarily conserved C-terminal region 1
Relative_root_growth_rate_DAS5-DAS6	3	1029943	5.72285	1.89302e-06	1024258	1027891	+	5685	2052	downstream	AT3G03960	gene
Relative_root_growth_rate_DAS5-DAS6	3	1029943	5.72285	1.89302e-06	1031742	1033207	+	-1799	-1799	upstream	AT3G03980	gene
Relative_root_growth_rate_DAS5-DAS6	3	1029943	5.72285	1.89302e-06	1033768	1034906	+	-3825	-3825	upstream	AT3G03990	gene
Relative_root_growth_rate_DAS5-DAS6	3	1029943	5.72285	1.89302e-06	1035500	1036672	+	-5557	-5557	upstream	AT3G04000	gene
Relative_root_growth_rate_DAS5-DAS6	3	1029943	5.72285	1.89302e-06	1027997	1030605	-	662	0	in gene	AT3G03970	gene
Relative_root_growth_rate_DAS5-DAS6	3	1029943	5.72285	1.89302e-06	1036841	1039482	-	9539	6898	downstream	AT3G04010	gene
Relative_root_growth_rate_DAS5-DAS6	3	1029943	5.72285	1.89302e-06	1034040	1034186	-	4243	4097	downstream	sORF3521	sorf
Relative_root_growth_rate_DAS5-DAS6	3	2119672	7.69646	2.01159e-08	2118169	2120059	+	1503	0	in gene	AT3G06710	gene
Relative_root_growth_rate_DAS5-DAS6	3	2119672	7.69646	2.01159e-08	2120324	2124131	+	-652	-652	upstream	AT3G06720	gene	IMPA1	IMPORTIN ALPHA ISOFORM 1
Relative_root_growth_rate_DAS5-DAS6	3	2119672	7.69646	2.01159e-08	2124217	2126142	+	-4545	-4545	upstream	AT3G06730	gene	TRX z	Thioredoxin z
Relative_root_growth_rate_DAS5-DAS6	3	2119672	7.69646	2.01159e-08	2126414	2127467	+	-6742	-6742	upstream	AT3G06740	gene	GATA15	GATA transcription factor 15
Relative_root_growth_rate_DAS5-DAS6	3	2119672	7.69646	2.01159e-08	2128667	2128774	+	-8995	-8995	upstream	sORF3579	sorf
Relative_root_growth_rate_DAS5-DAS6	3	2119672	7.69646	2.01159e-08	2105459	2113698	-	-5974	-5974	upstream	AT3G06670	gene
Relative_root_growth_rate_DAS5-DAS6	3	2119672	7.69646	2.01159e-08	2114151	2114948	-	-4724	-4724	upstream	AT3G06680	gene
Relative_root_growth_rate_DAS5-DAS6	3	2119672	7.69646	2.01159e-08	2115426	2116825	-	-2847	-2847	upstream	AT3G06690	gene
Relative_root_growth_rate_DAS5-DAS6	3	2119672	7.69646	2.01159e-08	2117347	2118007	-	-1665	-1665	upstream	AT3G06700	gene
Relative_root_growth_rate_DAS5-DAS6	3	2119672	7.69646	2.01159e-08	2129623	2130315	-	10643	9951	downstream	AT3G06750	gene
Relative_root_growth_rate_DAS5-DAS6	3	4695045	7.13737	7.28835e-08	4677813	4685666	+	17232	9379	downstream	AT3G14120	gene
Relative_root_growth_rate_DAS5-DAS6	3	4695045	7.13737	7.28835e-08	4688546	4690404	+	6499	4641	downstream	AT3G14140	gene
Relative_root_growth_rate_DAS5-DAS6	3	4695045	7.13737	7.28835e-08	4693361	4695604	+	1684	0	in gene	AT3G14160	gene
Relative_root_growth_rate_DAS5-DAS6	3	4695045	7.13737	7.28835e-08	4693278	4693403	+	1767	1642	downstream	sORF3702	sorf
Relative_root_growth_rate_DAS5-DAS6	3	4695045	7.13737	7.28835e-08	4685646	4688309	-	-6736	-6736	upstream	AT3G14130	gene	HAOX1
Relative_root_growth_rate_DAS5-DAS6	3	4695045	7.13737	7.28835e-08	4690450	4693001	-	-2044	-2044	upstream	AT3G14150	gene	HAOX2
Relative_root_growth_rate_DAS5-DAS6	3	4695045	7.13737	7.28835e-08	4695965	4698120	-	3075	920	downstream	AT3G14170	gene
Relative_root_growth_rate_DAS5-DAS6	3	4695045	7.13737	7.28835e-08	4698563	4705629	-	10584	3518	downstream	AT3G14172	gene
Relative_root_growth_rate_DAS5-DAS6	3	4697239	6.20219	6.27787e-07	4688546	4690404	+	8693	6835	downstream	AT3G14140	gene
Relative_root_growth_rate_DAS5-DAS6	3	4697239	6.20219	6.27787e-07	4693361	4695604	+	3878	1635	downstream	AT3G14160	gene
Relative_root_growth_rate_DAS5-DAS6	3	4697239	6.20219	6.27787e-07	4693278	4693403	+	3961	3836	downstream	sORF3702	sorf
Relative_root_growth_rate_DAS5-DAS6	3	4697239	6.20219	6.27787e-07	4685646	4688309	-	-8930	-8930	upstream	AT3G14130	gene	HAOX1
Relative_root_growth_rate_DAS5-DAS6	3	4697239	6.20219	6.27787e-07	4690450	4693001	-	-4238	-4238	upstream	AT3G14150	gene	HAOX2
Relative_root_growth_rate_DAS5-DAS6	3	4697239	6.20219	6.27787e-07	4695965	4698120	-	881	0	in gene	AT3G14170	gene
Relative_root_growth_rate_DAS5-DAS6	3	4697239	6.20219	6.27787e-07	4698563	4705629	-	8390	1324	downstream	AT3G14172	gene
Relative_root_growth_rate_DAS5-DAS6	3	4697239	6.20219	6.27787e-07	4707113	4708848	-	11609	9874	downstream	AT3G14180	gene	ASIL2	Arabidopsis 6B-interacting protein 1-like 2
Relative_root_growth_rate_DAS5-DAS6	3	4698307	7.06708	8.56879e-08	4688546	4690404	+	9761	7903	downstream	AT3G14140	gene
Relative_root_growth_rate_DAS5-DAS6	3	4698307	7.06708	8.56879e-08	4693361	4695604	+	4946	2703	downstream	AT3G14160	gene
Relative_root_growth_rate_DAS5-DAS6	3	4698307	7.06708	8.56879e-08	4693278	4693403	+	5029	4904	downstream	sORF3702	sorf
Relative_root_growth_rate_DAS5-DAS6	3	4698307	7.06708	8.56879e-08	4685646	4688309	-	-9998	-9998	upstream	AT3G14130	gene	HAOX1
Relative_root_growth_rate_DAS5-DAS6	3	4698307	7.06708	8.56879e-08	4690450	4693001	-	-5306	-5306	upstream	AT3G14150	gene	HAOX2
Relative_root_growth_rate_DAS5-DAS6	3	4698307	7.06708	8.56879e-08	4695965	4698120	-	-187	-187	upstream	AT3G14170	gene
Relative_root_growth_rate_DAS5-DAS6	3	4698307	7.06708	8.56879e-08	4698563	4705629	-	7322	256	downstream	AT3G14172	gene
Relative_root_growth_rate_DAS5-DAS6	3	4698307	7.06708	8.56879e-08	4707113	4708848	-	10541	8806	downstream	AT3G14180	gene	ASIL2	Arabidopsis 6B-interacting protein 1-like 2
Relative_root_growth_rate_DAS5-DAS6	3	4699779	7.13737	7.28835e-08	4688546	4690404	+	11233	9375	downstream	AT3G14140	gene
Relative_root_growth_rate_DAS5-DAS6	3	4699779	7.13737	7.28835e-08	4693361	4695604	+	6418	4175	downstream	AT3G14160	gene
Relative_root_growth_rate_DAS5-DAS6	3	4699779	7.13737	7.28835e-08	4693278	4693403	+	6501	6376	downstream	sORF3702	sorf
Relative_root_growth_rate_DAS5-DAS6	3	4699779	7.13737	7.28835e-08	4690450	4693001	-	-6778	-6778	upstream	AT3G14150	gene	HAOX2
Relative_root_growth_rate_DAS5-DAS6	3	4699779	7.13737	7.28835e-08	4695965	4698120	-	-1659	-1659	upstream	AT3G14170	gene
Relative_root_growth_rate_DAS5-DAS6	3	4699779	7.13737	7.28835e-08	4698563	4705629	-	5850	0	in gene	AT3G14172	gene
Relative_root_growth_rate_DAS5-DAS6	3	4699779	7.13737	7.28835e-08	4707113	4708848	-	9069	7334	downstream	AT3G14180	gene	ASIL2	Arabidopsis 6B-interacting protein 1-like 2
Relative_root_growth_rate_DAS5-DAS6	3	4699779	7.13737	7.28835e-08	4709272	4709814	-	10035	9493	downstream	AT3G14185	gene
Relative_root_growth_rate_DAS5-DAS6	3	4700292	6.19641	6.36201e-07	4688546	4690404	+	11746	9888	downstream	AT3G14140	gene
Relative_root_growth_rate_DAS5-DAS6	3	4700292	6.19641	6.36201e-07	4693361	4695604	+	6931	4688	downstream	AT3G14160	gene
Relative_root_growth_rate_DAS5-DAS6	3	4700292	6.19641	6.36201e-07	4693278	4693403	+	7014	6889	downstream	sORF3702	sorf
Relative_root_growth_rate_DAS5-DAS6	3	4700292	6.19641	6.36201e-07	4690450	4693001	-	-7291	-7291	upstream	AT3G14150	gene	HAOX2
Relative_root_growth_rate_DAS5-DAS6	3	4700292	6.19641	6.36201e-07	4695965	4698120	-	-2172	-2172	upstream	AT3G14170	gene
Relative_root_growth_rate_DAS5-DAS6	3	4700292	6.19641	6.36201e-07	4698563	4705629	-	5337	0	in gene	AT3G14172	gene
Relative_root_growth_rate_DAS5-DAS6	3	4700292	6.19641	6.36201e-07	4707113	4708848	-	8556	6821	downstream	AT3G14180	gene	ASIL2	Arabidopsis 6B-interacting protein 1-like 2
Relative_root_growth_rate_DAS5-DAS6	3	4700292	6.19641	6.36201e-07	4709272	4709814	-	9522	8980	downstream	AT3G14185	gene
Relative_root_growth_rate_DAS5-DAS6	3	4701305	7.13737	7.28835e-08	4693361	4695604	+	7944	5701	downstream	AT3G14160	gene
Relative_root_growth_rate_DAS5-DAS6	3	4701305	7.13737	7.28835e-08	4710483	4711969	+	-9178	-9178	upstream	AT3G14190	gene	CMR1	COPPER MODIFIED RESISTANCE 1
Relative_root_growth_rate_DAS5-DAS6	3	4701305	7.13737	7.28835e-08	4693278	4693403	+	8027	7902	downstream	sORF3702	sorf
Relative_root_growth_rate_DAS5-DAS6	3	4701305	7.13737	7.28835e-08	4690450	4693001	-	-8304	-8304	upstream	AT3G14150	gene	HAOX2
Relative_root_growth_rate_DAS5-DAS6	3	4701305	7.13737	7.28835e-08	4695965	4698120	-	-3185	-3185	upstream	AT3G14170	gene
Relative_root_growth_rate_DAS5-DAS6	3	4701305	7.13737	7.28835e-08	4698563	4705629	-	4324	0	in gene	AT3G14172	gene
Relative_root_growth_rate_DAS5-DAS6	3	4701305	7.13737	7.28835e-08	4707113	4708848	-	7543	5808	downstream	AT3G14180	gene	ASIL2	Arabidopsis 6B-interacting protein 1-like 2
Relative_root_growth_rate_DAS5-DAS6	3	4701305	7.13737	7.28835e-08	4709272	4709814	-	8509	7967	downstream	AT3G14185	gene
Relative_root_growth_rate_DAS5-DAS6	3	4702006	6.20219	6.27787e-07	4693361	4695604	+	8645	6402	downstream	AT3G14160	gene
Relative_root_growth_rate_DAS5-DAS6	3	4702006	6.20219	6.27787e-07	4710483	4711969	+	-8477	-8477	upstream	AT3G14190	gene	CMR1	COPPER MODIFIED RESISTANCE 1
Relative_root_growth_rate_DAS5-DAS6	3	4702006	6.20219	6.27787e-07	4693278	4693403	+	8728	8603	downstream	sORF3702	sorf
Relative_root_growth_rate_DAS5-DAS6	3	4702006	6.20219	6.27787e-07	4690450	4693001	-	-9005	-9005	upstream	AT3G14150	gene	HAOX2
Relative_root_growth_rate_DAS5-DAS6	3	4702006	6.20219	6.27787e-07	4695965	4698120	-	-3886	-3886	upstream	AT3G14170	gene
Relative_root_growth_rate_DAS5-DAS6	3	4702006	6.20219	6.27787e-07	4698563	4705629	-	3623	0	in gene	AT3G14172	gene
Relative_root_growth_rate_DAS5-DAS6	3	4702006	6.20219	6.27787e-07	4707113	4708848	-	6842	5107	downstream	AT3G14180	gene	ASIL2	Arabidopsis 6B-interacting protein 1-like 2
Relative_root_growth_rate_DAS5-DAS6	3	4702006	6.20219	6.27787e-07	4709272	4709814	-	7808	7266	downstream	AT3G14185	gene
Relative_root_growth_rate_DAS5-DAS6	3	4704032	6.15359	7.02118e-07	4693361	4695604	+	10671	8428	downstream	AT3G14160	gene
Relative_root_growth_rate_DAS5-DAS6	3	4704032	6.15359	7.02118e-07	4710483	4711969	+	-6451	-6451	upstream	AT3G14190	gene	CMR1	COPPER MODIFIED RESISTANCE 1
Relative_root_growth_rate_DAS5-DAS6	3	4704032	6.15359	7.02118e-07	4695965	4698120	-	-5912	-5912	upstream	AT3G14170	gene
Relative_root_growth_rate_DAS5-DAS6	3	4704032	6.15359	7.02118e-07	4698563	4705629	-	1597	0	in gene	AT3G14172	gene
Relative_root_growth_rate_DAS5-DAS6	3	4704032	6.15359	7.02118e-07	4707113	4708848	-	4816	3081	downstream	AT3G14180	gene	ASIL2	Arabidopsis 6B-interacting protein 1-like 2
Relative_root_growth_rate_DAS5-DAS6	3	4704032	6.15359	7.02118e-07	4709272	4709814	-	5782	5240	downstream	AT3G14185	gene
Relative_root_growth_rate_DAS5-DAS6	3	4704032	6.15359	7.02118e-07	4712574	4714653	-	10621	8542	downstream	AT3G14200	gene
Relative_root_growth_rate_DAS5-DAS6	3	4705134	6.37453	4.22156e-07	4693361	4695604	+	11773	9530	downstream	AT3G14160	gene
Relative_root_growth_rate_DAS5-DAS6	3	4705134	6.37453	4.22156e-07	4710483	4711969	+	-5349	-5349	upstream	AT3G14190	gene	CMR1	COPPER MODIFIED RESISTANCE 1
Relative_root_growth_rate_DAS5-DAS6	3	4705134	6.37453	4.22156e-07	4715115	4715207	+	-9981	-9981	upstream	sORF3703	sorf
Relative_root_growth_rate_DAS5-DAS6	3	4705134	6.37453	4.22156e-07	4695965	4698120	-	-7014	-7014	upstream	AT3G14170	gene
Relative_root_growth_rate_DAS5-DAS6	3	4705134	6.37453	4.22156e-07	4698563	4705629	-	495	0	in gene	AT3G14172	gene
Relative_root_growth_rate_DAS5-DAS6	3	4705134	6.37453	4.22156e-07	4707113	4708848	-	3714	1979	downstream	AT3G14180	gene	ASIL2	Arabidopsis 6B-interacting protein 1-like 2
Relative_root_growth_rate_DAS5-DAS6	3	4705134	6.37453	4.22156e-07	4709272	4709814	-	4680	4138	downstream	AT3G14185	gene
Relative_root_growth_rate_DAS5-DAS6	3	4705134	6.37453	4.22156e-07	4712574	4714653	-	9519	7440	downstream	AT3G14200	gene
Relative_root_growth_rate_DAS5-DAS6	3	4706231	6.69174	2.03358e-07	4710483	4711969	+	-4252	-4252	upstream	AT3G14190	gene	CMR1	COPPER MODIFIED RESISTANCE 1
Relative_root_growth_rate_DAS5-DAS6	3	4706231	6.69174	2.03358e-07	4715115	4715207	+	-8884	-8884	upstream	sORF3703	sorf
Relative_root_growth_rate_DAS5-DAS6	3	4706231	6.69174	2.03358e-07	4695965	4698120	-	-8111	-8111	upstream	AT3G14170	gene
Relative_root_growth_rate_DAS5-DAS6	3	4706231	6.69174	2.03358e-07	4698563	4705629	-	-602	-602	upstream	AT3G14172	gene
Relative_root_growth_rate_DAS5-DAS6	3	4706231	6.69174	2.03358e-07	4707113	4708848	-	2617	882	downstream	AT3G14180	gene	ASIL2	Arabidopsis 6B-interacting protein 1-like 2
Relative_root_growth_rate_DAS5-DAS6	3	4706231	6.69174	2.03358e-07	4709272	4709814	-	3583	3041	downstream	AT3G14185	gene
Relative_root_growth_rate_DAS5-DAS6	3	4706231	6.69174	2.03358e-07	4712574	4714653	-	8422	6343	downstream	AT3G14200	gene
Relative_root_growth_rate_DAS5-DAS6	3	4706231	6.69174	2.03358e-07	4715707	4720951	-	14720	9476	downstream	AT3G14205	gene
Relative_root_growth_rate_DAS5-DAS6	3	4795786	5.8217	1.50764e-06	4791589	4793684	+	4197	2102	downstream	AT3G14360	gene
Relative_root_growth_rate_DAS5-DAS6	3	4795786	5.8217	1.50764e-06	4800691	4800783	+	-4905	-4905	upstream	sORF3705	sorf
Relative_root_growth_rate_DAS5-DAS6	3	4795786	5.8217	1.50764e-06	4805673	4805855	+	-9887	-9887	upstream	sORF3706	sorf
Relative_root_growth_rate_DAS5-DAS6	3	4795786	5.8217	1.50764e-06	4782757	4787236	-	-8550	-8550	upstream	AT3G14350	gene	SRF7	STRUBBELIG-receptor family 7
Relative_root_growth_rate_DAS5-DAS6	3	4795786	5.8217	1.50764e-06	4793678	4794417	-	-1369	-1369	upstream	AT3G14362	gene	RTFL10	ROTUNDIFOLIA like 10
Relative_root_growth_rate_DAS5-DAS6	3	4795786	5.8217	1.50764e-06	4797845	4799504	-	3718	2059	downstream	AT3G14370	gene	WAG2
Relative_root_growth_rate_DAS5-DAS6	3	4795786	5.8217	1.50764e-06	4802952	4803811	-	8025	7166	downstream	AT3G14380	gene
Relative_root_growth_rate_DAS5-DAS6	3	4795786	5.8217	1.50764e-06	4805684	4805850	-	10064	9898	downstream	AT3G14385	gene	MIR169F	microRNA169F
Relative_root_growth_rate_DAS5-DAS6	3	4795786	5.8217	1.50764e-06	4800061	4800189	-	4403	4275	downstream	sORF3704	sorf
Relative_root_growth_rate_DAS5-DAS6	3	8139281	6.68316	2.07417e-07	8131468	8132706	+	7813	6575	downstream	AT3G22940	gene
Relative_root_growth_rate_DAS5-DAS6	3	8139281	6.68316	2.07417e-07	8134190	8136204	+	5091	3077	downstream	AT3G22942	gene	AtGG2
Relative_root_growth_rate_DAS5-DAS6	3	8139281	6.68316	2.07417e-07	8135877	8136084	+	3404	3197	downstream	AT3G22945	pseudogene
Relative_root_growth_rate_DAS5-DAS6	3	8139281	6.68316	2.07417e-07	8138497	8138965	+	784	316	downstream	AT3G22955	transposable_element_gene
Relative_root_growth_rate_DAS5-DAS6	3	8139281	6.68316	2.07417e-07	8139235	8141985	+	46	0	in gene	AT3G22960	gene	PKP1	PLASTIDIAL PYRUVATE KINASE 1
Relative_root_growth_rate_DAS5-DAS6	3	8139281	6.68316	2.07417e-07	8142138	8142809	+	-2857	-2857	upstream	AT3G22961	gene
Relative_root_growth_rate_DAS5-DAS6	3	8139281	6.68316	2.07417e-07	8149178	8149303	+	-9897	-9897	upstream	sORF3894	sorf
Relative_root_growth_rate_DAS5-DAS6	3	8139281	6.68316	2.07417e-07	8130269	8130907	-	-8374	-8374	upstream	AT3G22937	pseudogene
Relative_root_growth_rate_DAS5-DAS6	3	8139281	6.68316	2.07417e-07	8136181	8138084	-	-1197	-1197	upstream	AT3G22950	gene	ATARFC1	ADP-ribosylation factor C1
Relative_root_growth_rate_DAS5-DAS6	3	8139281	6.68316	2.07417e-07	8132848	8132973	-	-6308	-6308	upstream	sORF3893	sorf
Relative_root_growth_rate_DAS5-DAS6	3	12524000	8.05911	8.72759e-09	12529843	12531235	+	-5843	-5843	upstream	AT3G30820	gene
Relative_root_growth_rate_DAS5-DAS6	3	12524000	8.05911	8.72759e-09	12524492	12528871	+	-492	-492	upstream	AT3G30821	transposable_element_gene
Relative_root_growth_rate_DAS5-DAS6	3	12524000	8.05911	8.72759e-09	12532940	12536466	+	-8940	-8940	upstream	AT3G30825	transposable_element_gene
Relative_root_growth_rate_DAS5-DAS6	3	12524000	8.05911	8.72759e-09	12517329	12517454	+	6671	6546	downstream	sORF4240	sorf
Relative_root_growth_rate_DAS5-DAS6	3	12524000	8.05911	8.72759e-09	12514117	12515169	-	-8831	-8831	upstream	AT3G30818	transposable_element_gene
Relative_root_growth_rate_DAS5-DAS6	3	12524000	8.05911	8.72759e-09	12519334	12524170	-	170	0	in gene	AT3G30819	transposable_element_gene
Relative_root_growth_rate_DAS5-DAS6	3	12524000	8.05911	8.72759e-09	12516148	12516294	-	-7706	-7706	upstream	sORF4239	sorf
Relative_root_growth_rate_DAS5-DAS6	4	7519140	5.75168	1.7714e-06	7512047	7517005	+	7093	2135	downstream	AT4G12780	gene
Relative_root_growth_rate_DAS5-DAS6	4	7519140	5.75168	1.7714e-06	7521322	7522670	+	-2182	-2182	upstream	AT4G12800	gene	PSAL	photosystem I subunit l
Relative_root_growth_rate_DAS5-DAS6	4	7519140	5.75168	1.7714e-06	7506382	7511626	-	-7514	-7514	upstream	AT4G12770	gene
Relative_root_growth_rate_DAS5-DAS6	4	7519140	5.75168	1.7714e-06	7517055	7519422	-	282	0	in gene	AT4G12790	gene
Relative_root_growth_rate_DAS5-DAS6	4	7519140	5.75168	1.7714e-06	7522831	7523979	-	4839	3691	downstream	AT4G12810	gene
Relative_root_growth_rate_DAS5-DAS6	4	7519140	5.75168	1.7714e-06	7527048	7529356	-	10216	7908	downstream	AT4G12820	gene
Relative_root_growth_rate_DAS5-DAS6	4	7519140	5.75168	1.7714e-06	7513441	7513578	-	-5562	-5562	upstream	sORF5668	sorf
Relative_root_growth_rate_DAS5-DAS6	4	17657997	5.70424	1.97589e-06	17646408	17648684	+	11589	9313	downstream	AT4G37560	gene
Relative_root_growth_rate_DAS5-DAS6	4	17657997	5.70424	1.97589e-06	17658612	17660878	+	-615	-615	upstream	AT4G37580	gene	UNS2	UNUSUAL SUGAR RESPONSE 2
Relative_root_growth_rate_DAS5-DAS6	4	17657997	5.70424	1.97589e-06	17657723	17657881	+	274	116	downstream	sORF6226	sorf
Relative_root_growth_rate_DAS5-DAS6	4	17657997	5.70424	1.97589e-06	17644898	17649055	-	-8942	-8942	upstream	AT4G37553	gene
Relative_root_growth_rate_DAS5-DAS6	4	17657997	5.70424	1.97589e-06	17655173	17656557	-	-1440	-1440	upstream	AT4G37570	transposable_element_gene
Relative_root_growth_rate_DAS5-DAS6	4	17657997	5.70424	1.97589e-06	17662842	17666428	-	8431	4845	downstream	AT4G37590	gene	NPY5	NAKED PINS IN YUC MUTANTS 5
Relative_root_growth_rate_DAS5-DAS6	4	17657997	5.70424	1.97589e-06	17652376	17652519	-	-5478	-5478	upstream	sORF6225	sorf
Relative_root_growth_rate_DAS5-DAS6	4	17657997	5.70424	1.97589e-06	17667176	17667304	-	9307	9179	downstream	sORF6227	sorf
Relative_root_growth_rate_DAS5-DAS6	5	16340774	6.08853	8.15593e-07	16339893	16342644	+	881	0	in gene	AT5G40810	gene
Relative_root_growth_rate_DAS5-DAS6	5	16340774	6.08853	8.15593e-07	16330115	16331026	-	-9748	-9748	upstream	AT5G40790	gene
Relative_root_growth_rate_DAS5-DAS6	5	16340774	6.08853	8.15593e-07	16334810	16335628	-	-5146	-5146	upstream	AT5G40800	gene
Relative_root_growth_rate_DAS5-DAS6	5	16340774	6.08853	8.15593e-07	16342745	16353898	-	13124	1971	downstream	AT5G40820	gene	ATRAD3
Relative_root_growth_rate_DAS5-DAS6	5	16340774	6.08853	8.15593e-07	16333774	16333929	-	-6845	-6845	upstream	sORF7295	sorf
Relative_root_growth_rate_DAS5-DAS6	5	20365224	5.79943	1.58696e-06	20354589	20355627	+	10635	9597	downstream	AT5G50030	gene
Relative_root_growth_rate_DAS5-DAS6	5	20365224	5.79943	1.58696e-06	20357126	20358107	+	8098	7117	downstream	AT5G50040	gene
Relative_root_growth_rate_DAS5-DAS6	5	20365224	5.79943	1.58696e-06	20360024	20361031	+	5200	4193	downstream	AT5G50050	gene
Relative_root_growth_rate_DAS5-DAS6	5	20365224	5.79943	1.58696e-06	20362550	20363461	+	2674	1763	downstream	AT5G50060	gene
Relative_root_growth_rate_DAS5-DAS6	5	20365224	5.79943	1.58696e-06	20364556	20365429	+	668	0	in gene	AT5G50070	gene
Relative_root_growth_rate_DAS5-DAS6	5	20365224	5.79943	1.58696e-06	20365722	20366835	+	-498	-498	upstream	AT5G50080	gene	ERF110	ethylene response factor 110
Relative_root_growth_rate_DAS5-DAS6	5	20365224	5.79943	1.58696e-06	20369851	20371094	+	-4627	-4627	upstream	AT5G50090	gene
Relative_root_growth_rate_DAS5-DAS6	5	20365224	5.79943	1.58696e-06	20371853	20373441	+	-6629	-6629	upstream	AT5G50100	gene
Relative_root_growth_rate_DAS5-DAS6	5	20365224	5.79943	1.58696e-06	20373515	20376207	+	-8291	-8291	upstream	AT5G50110	gene
Relative_root_growth_rate_DAS5-DAS6	5	20365224	5.79943	1.58696e-06	20371662	20371775	-	6551	6438	downstream	sORF7537	sorf
Relative_root_growth_rate_DAS5-DAS6	5	20365224	5.79943	1.58696e-06	20369683	20369790	-	4566	4459	downstream	sORF7536	sorf
Relative_root_growth_rate_DAS5-DAS6	5	20365224	5.79943	1.58696e-06	20363935	20364159	-	-1065	-1065	upstream	sORF7535	sorf
Relative_root_growth_rate_DAS5-DAS6	5	21011917	8.31728	4.81633e-09	21009592	21010345	+	2325	1572	downstream	AT5G51720	gene	NEET	NEET group protein
Relative_root_growth_rate_DAS5-DAS6	5	21011917	8.31728	4.81633e-09	21011418	21013657	+	499	0	in gene	AT5G51730	gene
Relative_root_growth_rate_DAS5-DAS6	5	21011917	8.31728	4.81633e-09	21017027	21019221	+	-5110	-5110	upstream	AT5G51740	gene
Relative_root_growth_rate_DAS5-DAS6	5	21011917	8.31728	4.81633e-09	21020207	21022781	+	-8290	-8290	upstream	AT5G51750	gene	SBT1.3	subtilase 1.3
Relative_root_growth_rate_DAS5-DAS6	5	21011917	8.31728	4.81633e-09	21013728	21013865	+	-1811	-1811	upstream	sORF7582	sorf
Relative_root_growth_rate_DAS5-DAS6	5	21011917	8.31728	4.81633e-09	21019236	21019379	+	-7319	-7319	upstream	sORF7584	sorf
Relative_root_growth_rate_DAS5-DAS6	5	21011917	8.31728	4.81633e-09	21001209	21003205	-	-8712	-8712	upstream	AT5G51700	gene	RPR2
Relative_root_growth_rate_DAS5-DAS6	5	21011917	8.31728	4.81633e-09	21004278	21008718	-	-3199	-3199	upstream	AT5G51710	gene	KEA5	K+ efflux antiporter 5
Relative_root_growth_rate_DAS5-DAS6	5	21011917	8.31728	4.81633e-09	21014007	21014111	-	2194	2090	downstream	sORF7583	sorf
Root_directional_equivalent_DAS3	1	876498	6.7284	1.86897e-07	871874	872906	+	4624	3592	downstream	AT1G03490	gene	NAC006	NAC domain containing protein 6
Root_directional_equivalent_DAS3	1	876498	6.7284	1.86897e-07	873184	874935	+	3314	1563	downstream	AT1G03495	gene
Root_directional_equivalent_DAS3	1	876498	6.7284	1.86897e-07	877648	877719	+	-1150	-1150	upstream	AT1G03515	gene
Root_directional_equivalent_DAS3	1	876498	6.7284	1.86897e-07	883782	885611	+	-7284	-7284	upstream	AT1G03540	gene
Root_directional_equivalent_DAS3	1	876498	6.7284	1.86897e-07	885941	887906	+	-9443	-9443	upstream	AT1G03545	gene
Root_directional_equivalent_DAS3	1	876498	6.7284	1.86897e-07	868890	868982	+	7608	7516	downstream	sORF0068	sorf
Root_directional_equivalent_DAS3	1	876498	6.7284	1.86897e-07	865915	867733	-	-8765	-8765	upstream	AT1G03470	gene	NET3A	Networked 3A
Root_directional_equivalent_DAS3	1	876498	6.7284	1.86897e-07	869051	871211	-	-5287	-5287	upstream	AT1G03475	gene	LIN2	LESION INITIATION 2
Root_directional_equivalent_DAS3	1	876498	6.7284	1.86897e-07	875358	875471	-	-1027	-1027	upstream	AT1G03502	gene
Root_directional_equivalent_DAS3	1	876498	6.7284	1.86897e-07	875518	875604	-	-894	-894	upstream	AT1G03506	gene
Root_directional_equivalent_DAS3	1	876498	6.7284	1.86897e-07	876258	877547	-	1049	0	in gene	AT1G03510	gene
Root_directional_equivalent_DAS3	1	876498	6.7284	1.86897e-07	877862	880158	-	3660	1364	downstream	AT1G03520	gene
Root_directional_equivalent_DAS3	1	876498	6.7284	1.86897e-07	880496	883391	-	6893	3998	downstream	AT1G03530	gene	NAF1	nuclear assembly factor 1
Root_directional_equivalent_DAS3	1	876498	6.7284	1.86897e-07	885623	887956	-	11458	9125	downstream	AT1G03550	gene	SCAMP4	Secretory carrier membrane protein 4
Root_directional_equivalent_DAS5	1	11357439	7.60584	2.47836e-08	11343980	11347767	+	13459	9672	downstream	AT1G31690	gene
Root_directional_equivalent_DAS5	1	11357439	7.60584	2.47836e-08	11349840	11355486	+	7599	1953	downstream	AT1G31710	gene
Root_directional_equivalent_DAS5	1	11357439	7.60584	2.47836e-08	11356102	11357081	+	1337	358	downstream	AT1G31720	gene
Root_directional_equivalent_DAS5	1	11357439	7.60584	2.47836e-08	11359642	11364288	+	-2203	-2203	upstream	AT1G31730	gene
Root_directional_equivalent_DAS5	1	11357439	7.60584	2.47836e-08	11365285	11369908	-	12469	7846	downstream	AT1G31740	gene	BGAL15	beta-galactosidase 15
Root_directional_equivalent_DAS7	3	4848560	6.53448	2.92095e-07	4849788	4851601	+	-1228	-1228	upstream	AT3G14450	gene	CID9	CTC-interacting domain 9
Root_directional_equivalent_DAS7	3	4848560	6.53448	2.92095e-07	4851696	4851812	+	-3136	-3136	upstream	AT3G14452	gene
Root_directional_equivalent_DAS7	3	4848560	6.53448	2.92095e-07	4857940	4861247	+	-9380	-9380	upstream	AT3G14470	gene
Root_directional_equivalent_DAS7	3	4848560	6.53448	2.92095e-07	4847248	4847343	+	1312	1217	downstream	sORF3710	sorf
Root_directional_equivalent_DAS7	3	4848560	6.53448	2.92095e-07	4851990	4856264	-	7704	3430	downstream	AT3G14460	gene
Root_directional_equivalent_DAS7	3	4855386	6.53448	2.92095e-07	4849788	4851601	+	5598	3785	downstream	AT3G14450	gene	CID9	CTC-interacting domain 9
Root_directional_equivalent_DAS7	3	4855386	6.53448	2.92095e-07	4851696	4851812	+	3690	3574	downstream	AT3G14452	gene
Root_directional_equivalent_DAS7	3	4855386	6.53448	2.92095e-07	4857940	4861247	+	-2554	-2554	upstream	AT3G14470	gene
Root_directional_equivalent_DAS7	3	4855386	6.53448	2.92095e-07	4862153	4862680	+	-6767	-6767	upstream	AT3G14480	gene
Root_directional_equivalent_DAS7	3	4855386	6.53448	2.92095e-07	4847248	4847343	+	8138	8043	downstream	sORF3710	sorf
Root_directional_equivalent_DAS7	3	4855386	6.53448	2.92095e-07	4851990	4856264	-	878	0	in gene	AT3G14460	gene
Root_directional_equivalent_DAS7	3	4855386	6.53448	2.92095e-07	4860889	4861009	-	5623	5503	downstream	AT3G14475	gene
Root_directional_equivalent_DAS7	3	4855386	6.53448	2.92095e-07	4863631	4865949	-	10563	8245	downstream	AT3G14490	gene
Root_growth_rate_DAS3-DAS4	4	12669256	6.74623	1.7938e-07	12658444	12660605	+	10812	8651	downstream	AT4G24500	gene	SIC	SICKLE
Root_growth_rate_DAS3-DAS4	4	12669256	6.74623	1.7938e-07	12660749	12662656	+	8507	6600	downstream	AT4G24510	gene	VC2
Root_growth_rate_DAS3-DAS4	4	12669256	6.74623	1.7938e-07	12675734	12679040	+	-6478	-6478	upstream	AT4G24550	gene	AP4M	adaptor protein-4 mu-adaptin
Root_growth_rate_DAS3-DAS4	4	12669256	6.74623	1.7938e-07	12675389	12675508	+	-6133	-6133	upstream	sORF5963	sorf
Root_growth_rate_DAS3-DAS4	4	12669256	6.74623	1.7938e-07	12670565	12670660	+	-1309	-1309	upstream	sORF5961	sorf
Root_growth_rate_DAS3-DAS4	4	12669256	6.74623	1.7938e-07	12674717	12674809	+	-5461	-5461	upstream	sORF5962	sorf
Root_growth_rate_DAS3-DAS4	4	12669256	6.74623	1.7938e-07	12670115	12670225	+	-859	-859	upstream	sORF5960	sorf
Root_growth_rate_DAS3-DAS4	4	12669256	6.74623	1.7938e-07	12662561	12667199	-	-2057	-2057	upstream	AT4G24520	gene	ATR1	P450 reductase 1
Root_growth_rate_DAS3-DAS4	4	12669256	6.74623	1.7938e-07	12667358	12670013	-	757	0	in gene	AT4G24530	gene
Root_growth_rate_DAS3-DAS4	4	12669256	6.74623	1.7938e-07	12670965	12674072	-	4816	1709	downstream	AT4G24540	gene	AGL24	AGAMOUS-like 24
Root_growth_rate_DAS3-DAS4	4	12669256	6.74623	1.7938e-07	12679210	12684939	-	15683	9954	downstream	AT4G24560	gene	UBP16	ubiquitin-specific protease 16
Root_linearity_DAS6	4	4217293	6.82905	1.48233e-07	4214468	4215758	+	2825	1535	downstream	AT4G07420	transposable_element_gene
Root_linearity_DAS6	4	4217293	6.82905	1.48233e-07	4217440	4218435	+	-147	-147	upstream	AT4G07425	transposable_element_gene
Root_linearity_DAS6	4	4217293	6.82905	1.48233e-07	4211040	4214012	-	-3281	-3281	upstream	AT4G07415	transposable_element_gene
Root_linearity_DAS6	4	4217293	6.82905	1.48233e-07	4222368	4223527	-	6234	5075	downstream	AT4G07430	transposable_element_gene
Root_linearity_DAS6	4	4217293	6.82905	1.48233e-07	4224489	4225576	-	8283	7196	downstream	AT4G07435	transposable_element_gene
Root_linearity_DAS6	4	4217293	6.82905	1.48233e-07	4226983	4228287	-	10994	9690	downstream	AT4G07440	transposable_element_gene
Root_tortuosity_DAS3	1	29141360	7.83838	1.45083e-08	29130403	29132180	+	10957	9180	downstream	AT1G77520	gene
Root_tortuosity_DAS3	1	29141360	7.83838	1.45083e-08	29136037	29137555	+	5323	3805	downstream	AT1G77530	gene
Root_tortuosity_DAS3	1	29141360	7.83838	1.45083e-08	29143350	29144003	+	-1990	-1990	upstream	AT1G77570	gene	REN1	restricted to nucleolus 1
Root_tortuosity_DAS3	1	29141360	7.83838	1.45083e-08	29133954	29134531	-	-6829	-6829	upstream	AT1G77525	gene
Root_tortuosity_DAS3	1	29141360	7.83838	1.45083e-08	29137626	29138212	-	-3148	-3148	upstream	AT1G77540	gene
Root_tortuosity_DAS3	1	29141360	7.83838	1.45083e-08	29138299	29143011	-	1651	0	in gene	AT1G77550	gene
Root_tortuosity_DAS3	1	29141360	7.83838	1.45083e-08	29143090	29143161	-	1801	1730	downstream	AT1G77560	gene
Root_tortuosity_DAS3	1	29141360	7.83838	1.45083e-08	29144025	29147584	-	6224	2665	downstream	AT1G77580	gene
Root_tortuosity_DAS3	1	29141360	7.83838	1.45083e-08	29148256	29152315	-	10955	6896	downstream	AT1G77590	gene	LACS9	long chain acyl-CoA synthetase 9
Root_tortuosity_DAS3	2	10831302	6.3982	3.99757e-07	10822370	10824916	+	8932	6386	downstream	AT2G25430	gene
Root_tortuosity_DAS3	2	10831302	6.3982	3.99757e-07	10826735	10829402	+	4567	1900	downstream	AT2G25440	gene	RLP20	receptor like protein 20
Root_tortuosity_DAS3	2	10831302	6.3982	3.99757e-07	10838420	10841881	+	-7118	-7118	upstream	AT2G25470	gene	RLP21	receptor like protein 21
Root_tortuosity_DAS3	2	10831302	6.3982	3.99757e-07	10829916	10831655	-	353	0	in gene	AT2G25450	gene
Root_tortuosity_DAS3	2	10831302	6.3982	3.99757e-07	10832754	10835483	-	4181	1452	downstream	AT2G25460	gene
Root_tortuosity_DAS3	3	5308434	6.11325	7.70465e-07	5299110	5301745	+	9324	6689	downstream	AT3G15640	gene
Root_tortuosity_DAS3	3	5308434	6.11325	7.70465e-07	5305918	5307968	+	2516	466	downstream	AT3G15650	gene
Root_tortuosity_DAS3	3	5308434	6.11325	7.70465e-07	5315001	5316466	+	-6567	-6567	upstream	AT3G15680	gene
Root_tortuosity_DAS3	3	5308434	6.11325	7.70465e-07	5316916	5319613	+	-8482	-8482	upstream	AT3G15690	gene
Root_tortuosity_DAS3	3	5308434	6.11325	7.70465e-07	5307944	5309581	-	1147	0	in gene	AT3G15660	gene	GRX4	glutaredoxin 4
Root_tortuosity_DAS3	3	5308434	6.11325	7.70465e-07	5309886	5310988	-	2554	1452	downstream	AT3G15670	gene
Root_tortuosity_DAS3	3	5405753	6.59181	2.55972e-07	5393513	5396903	-	-8850	-8850	upstream	AT3G15940	gene
Root_tortuosity_DAS3	3	5405753	6.59181	2.55972e-07	5397569	5402652	-	-3101	-3101	upstream	AT3G15950	gene	NAI2
Root_tortuosity_DAS3	3	5405753	6.59181	2.55972e-07	5404000	5406461	-	708	0	in gene	AT3G15960	gene
Root_tortuosity_DAS3	3	5405753	6.59181	2.55972e-07	5408797	5411143	-	5390	3044	downstream	AT3G15970	gene
Root_tortuosity_DAS3	3	5405753	6.59181	2.55972e-07	5411292	5418541	-	12788	5539	downstream	AT3G15980	gene
Root_tortuosity_DAS4	1	945664	5.89946	1.26e-06	933512	937043	+	12152	8621	downstream	AT1G03740	gene
Root_tortuosity_DAS4	1	945664	5.89946	1.26e-06	937920	941162	+	7744	4502	downstream	AT1G03750	gene	CHR9	CHROMATIN REMODELING 9
Root_tortuosity_DAS4	1	945664	5.89946	1.26e-06	944572	947483	+	1092	0	in gene	AT1G03770	gene	RING1B	RING 1B
Root_tortuosity_DAS4	1	945664	5.89946	1.26e-06	954525	956097	+	-8861	-8861	upstream	AT1G03790	gene	TZF4	Tandem CCCH Zinc Finger protein 4
Root_tortuosity_DAS4	1	945664	5.89946	1.26e-06	937207	937287	-	-8377	-8377	upstream	AT1G03743	gene
Root_tortuosity_DAS4	1	945664	5.89946	1.26e-06	937401	937485	-	-8179	-8179	upstream	AT1G03746	gene
Root_tortuosity_DAS4	1	945664	5.89946	1.26e-06	941062	943377	-	-2287	-2287	upstream	AT1G03760	gene
Root_tortuosity_DAS4	1	945664	5.89946	1.26e-06	947520	951827	-	6163	1856	downstream	AT1G03780	gene	TPX2	targeting protein for XKLP2
Root_tortuosity_DAS4	1	10889668	5.62957	2.35e-06	10881597	10886425	+	8071	3243	downstream	AT1G30680	gene
Root_tortuosity_DAS4	1	10889668	5.62957	2.35e-06	10887607	10890332	+	2061	0	in gene	AT1G30690	gene
Root_tortuosity_DAS4	1	10889668	5.62957	2.35e-06	10892570	10894572	+	-2902	-2902	upstream	AT1G30700	gene
Root_tortuosity_DAS4	1	10889668	5.62957	2.35e-06	10895280	10897109	+	-5612	-5612	upstream	AT1G30710	gene
Root_tortuosity_DAS4	1	10889668	5.62957	2.35e-06	10898172	10899912	+	-8504	-8504	upstream	AT1G30720	gene
Root_tortuosity_DAS4	1	10889668	5.62957	2.35e-06	10879173	10880188	-	-9480	-9480	upstream	AT1G30670	gene
Root_tortuosity_DAS4	1	19492067	6.71049	1.95e-07	19481188	19482674	+	10879	9393	downstream	AT1G52315	gene
Root_tortuosity_DAS4	1	19492067	6.71049	1.95e-07	19484355	19487997	+	7712	4070	downstream	AT1G52320	gene
Root_tortuosity_DAS4	1	19492067	6.71049	1.95e-07	19488943	19489914	+	3124	2153	downstream	AT1G52330	gene
Root_tortuosity_DAS4	1	19492067	6.71049	1.95e-07	19496506	19497703	+	-4439	-4439	upstream	AT1G52347	gene
Root_tortuosity_DAS4	1	19492067	6.71049	1.95e-07	19499162	19506170	+	-7095	-7095	upstream	AT1G52360	gene
Root_tortuosity_DAS4	1	19492067	6.71049	1.95e-07	19496626	19496787	+	-4559	-4559	upstream	sORF1175	sorf
Root_tortuosity_DAS4	1	19492067	6.71049	1.95e-07	19494446	19494637	+	-2379	-2379	upstream	sORF1174	sorf
Root_tortuosity_DAS4	1	19492067	6.71049	1.95e-07	19497383	19497535	+	-5316	-5316	upstream	sORF1176	sorf
Root_tortuosity_DAS4	1	19492067	6.71049	1.95e-07	19487793	19488418	-	-3649	-3649	upstream	AT1G52325	gene
Root_tortuosity_DAS4	1	19492067	6.71049	1.95e-07	19489794	19491648	-	-419	-419	upstream	AT1G52340	gene	SRE1	SALT RESISTANT 1
Root_tortuosity_DAS4	1	19492067	6.71049	1.95e-07	19492255	19492769	-	702	188	downstream	AT1G52342	gene
Root_tortuosity_DAS4	1	19492067	6.71049	1.95e-07	19494127	19495718	-	3651	2060	downstream	AT1G52343	gene
Root_tortuosity_DAS4	1	19492067	6.71049	1.95e-07	19498419	19498492	-	6425	6352	downstream	AT1G52350	gene
Root_tortuosity_DAS4	1	19671812	6.10198	7.91e-07	19658643	19662181	+	13169	9631	downstream	AT1G52780	gene
Root_tortuosity_DAS4	1	19671812	6.10198	7.91e-07	19664044	19665362	+	7768	6450	downstream	AT1G52800	gene
Root_tortuosity_DAS4	1	19671812	6.10198	7.91e-07	19667127	19668237	+	4685	3575	downstream	AT1G52810	gene
Root_tortuosity_DAS4	1	19671812	6.10198	7.91e-07	19669183	19670427	+	2629	1385	downstream	AT1G52820	gene
Root_tortuosity_DAS4	1	19671812	6.10198	7.91e-07	19674540	19676111	+	-2728	-2728	upstream	AT1G52840	transposable_element_gene
Root_tortuosity_DAS4	1	19671812	6.10198	7.91e-07	19677577	19679780	+	-5765	-5765	upstream	AT1G52850	transposable_element_gene
Root_tortuosity_DAS4	1	19671812	6.10198	7.91e-07	19662194	19663301	-	-8511	-8511	upstream	AT1G52790	gene
Root_tortuosity_DAS4	1	19671812	6.10198	7.91e-07	19670489	19670967	-	-845	-845	upstream	AT1G52825	gene
Root_tortuosity_DAS4	1	19671812	6.10198	7.91e-07	19671448	19671925	-	113	0	in gene	AT1G52827	gene	CDT1	CADMIUM TOLERANCE 1
Root_tortuosity_DAS4	1	19671812	6.10198	7.91e-07	19672496	19673644	-	1832	684	downstream	AT1G52830	gene	SHY1	SHORT HYPOCOTYL 1
Root_tortuosity_DAS4	1	19671812	6.10198	7.91e-07	19681420	19681681	-	9869	9608	downstream	AT1G52857	gene
Root_tortuosity_DAS4	1	19759410	6.18966	6.46e-07	19764080	19764220	+	-4670	-4670	upstream	AT1G53039	gene
Root_tortuosity_DAS4	1	19759410	6.18966	6.46e-07	19751372	19753064	-	-6346	-6346	upstream	AT1G53020	pseudogene	UBC26	ubiquitin-conjugating enzyme 26
Root_tortuosity_DAS4	1	19759410	6.18966	6.46e-07	19754214	19755843	-	-3567	-3567	upstream	AT1G53023	gene
Root_tortuosity_DAS4	1	19759410	6.18966	6.46e-07	19756824	19759623	-	213	0	in gene	AT1G53025	gene
Root_tortuosity_DAS4	1	19759410	6.18966	6.46e-07	19760001	19761452	-	2042	591	downstream	AT1G53030	gene
Root_tortuosity_DAS4	1	19759410	6.18966	6.46e-07	19761700	19762551	-	3141	2290	downstream	AT1G53035	gene
Root_tortuosity_DAS4	1	19759410	6.18966	6.46e-07	19764310	19767348	-	7938	4900	downstream	AT1G53040	gene
Root_tortuosity_DAS4	1	19759410	6.18966	6.46e-07	19750370	19750489	-	-8921	-8921	upstream	sORF1191	sorf
Root_tortuosity_DAS4	1	19759410	6.18966	6.46e-07	19750004	19750114	-	-9296	-9296	upstream	sORF1190	sorf
Root_tortuosity_DAS4	1	19861413	7.50252	3.14e-08	19850031	19852127	+	11382	9286	downstream	AT1G53233	gene
Root_tortuosity_DAS4	1	19861413	7.50252	3.14e-08	19857351	19859256	+	4062	2157	downstream	AT1G53250	gene
Root_tortuosity_DAS4	1	19861413	7.50252	3.14e-08	19862878	19864650	+	-1465	-1465	upstream	AT1G53270	gene	ABCG10	ATP-binding cassette G10
Root_tortuosity_DAS4	1	19861413	7.50252	3.14e-08	19871299	19873490	+	-9886	-9886	upstream	AT1G53290	gene
Root_tortuosity_DAS4	1	19861413	7.50252	3.14e-08	19849788	19851725	-	-9688	-9688	upstream	AT1G53230	gene	TCP3	TEOSINTE BRANCHED 1, cycloidea and PCF transcription factor 3
Root_tortuosity_DAS4	1	19861413	7.50252	3.14e-08	19854615	19856937	-	-4476	-4476	upstream	AT1G53240	gene	mMDH1	mitochondrial malate dehydrogenase 1
Root_tortuosity_DAS4	1	19861413	7.50252	3.14e-08	19859267	19860976	-	-437	-437	upstream	AT1G53260	gene
Root_tortuosity_DAS4	1	19861413	7.50252	3.14e-08	19861098	19861475	-	62	0	in gene	AT1G53265	gene
Root_tortuosity_DAS4	1	19861413	7.50252	3.14e-08	19864770	19867389	-	5976	3357	downstream	AT1G53280	gene	DJ1B	DJ-1 homolog B
Root_tortuosity_DAS4	1	19861413	7.50252	3.14e-08	19867930	19868335	-	6922	6517	downstream	AT1G53282	gene
Root_tortuosity_DAS4	1	19861413	7.50252	3.14e-08	19869560	19870095	-	8682	8147	downstream	AT1G53285	gene
Root_tortuosity_DAS4	1	21394794	8.80693	1.56e-09	21390003	21390565	+	4791	4229	downstream	AT1G57760	gene
Root_tortuosity_DAS4	1	21394794	8.80693	1.56e-09	21393351	21394962	+	1443	0	in gene	AT1G57765	gene
Root_tortuosity_DAS4	1	21394794	8.80693	1.56e-09	21395196	21398280	+	-402	-402	upstream	AT1G57770	gene
Root_tortuosity_DAS4	1	21394794	8.80693	1.56e-09	21403000	21404228	+	-8206	-8206	upstream	AT1G57780	gene
Root_tortuosity_DAS4	1	21394794	8.80693	1.56e-09	21383981	21385709	-	-9085	-9085	upstream	AT1G57750	gene	MAH1	MID-CHAIN ALKANE HYDROXYLASE 1
Root_tortuosity_DAS4	1	21394794	8.80693	1.56e-09	21399618	21400068	-	5274	4824	downstream	AT1G57775	gene
Root_tortuosity_DAS4	1	21394794	8.80693	1.56e-09	21401235	21401798	-	7004	6441	downstream	AT1G57777	gene
Root_tortuosity_DAS4	1	21394794	8.80693	1.56e-09	21404408	21405956	-	11162	9614	downstream	AT1G57790	gene
Root_tortuosity_DAS4	1	21394794	8.80693	1.56e-09	21385764	21385901	-	-8893	-8893	upstream	sORF1289	sorf
Root_tortuosity_DAS4	1	22315234	6.3881	4.09e-07	22311836	22312981	+	3398	2253	downstream	AT1G60570	gene
Root_tortuosity_DAS4	1	22315234	6.3881	4.09e-07	22305831	22308229	-	-7005	-7005	upstream	AT1G60550	gene	ECHID	enoyl-CoA hydratase/isomerase D
Root_tortuosity_DAS4	1	22315234	6.3881	4.09e-07	22308549	22311350	-	-3884	-3884	upstream	AT1G60560	gene
Root_tortuosity_DAS4	1	22315234	6.3881	4.09e-07	22313414	22313484	-	-1750	-1750	upstream	AT1G60580	gene
Root_tortuosity_DAS4	1	22315234	6.3881	4.09e-07	22314170	22316970	-	1736	0	in gene	AT1G60590	gene
Root_tortuosity_DAS4	1	22315234	6.3881	4.09e-07	22324645	22327359	-	12125	9411	downstream	AT1G60600	gene	ABC4	ABERRANT CHLOROPLAST DEVELOPMENT 4
Root_tortuosity_DAS4	1	22315234	6.3881	4.09e-07	22305304	22305438	-	-9796	-9796	upstream	sORF1351	sorf
Root_tortuosity_DAS4	1	22315234	6.3881	4.09e-07	22322340	22322453	-	7219	7106	downstream	sORF1353	sorf
Root_tortuosity_DAS4	1	22315234	6.3881	4.09e-07	22318168	22318260	-	3026	2934	downstream	sORF1352	sorf
Root_tortuosity_DAS4	2	14475818	6.6271	2.36e-07	14465849	14468531	+	9969	7287	downstream	AT2G34260	gene	WDR55	human WDR55 (WD40 repeat) homolog
Root_tortuosity_DAS4	2	14475818	6.6271	2.36e-07	14484959	14485837	+	-9141	-9141	upstream	AT2G34320	gene
Root_tortuosity_DAS4	2	14475818	6.6271	2.36e-07	14468752	14469876	-	-5942	-5942	upstream	AT2G34270	gene
Root_tortuosity_DAS4	2	14475818	6.6271	2.36e-07	14470201	14471837	-	-3981	-3981	upstream	AT2G34280	gene
Root_tortuosity_DAS4	2	14475818	6.6271	2.36e-07	14472633	14473430	-	-2388	-2388	upstream	AT2G34290	gene
Root_tortuosity_DAS4	2	14475818	6.6271	2.36e-07	14473665	14477430	-	1612	0	in gene	AT2G34300	gene
Root_tortuosity_DAS4	2	14475818	6.6271	2.36e-07	14477715	14479988	-	4170	1897	downstream	AT2G34310	gene
Root_tortuosity_DAS4	2	14475818	6.6271	2.36e-07	14480219	14483056	-	7238	4401	downstream	AT2G34315	gene
Root_tortuosity_DAS4	2	14475818	6.6271	2.36e-07	14471880	14472032	-	-3786	-3786	upstream	sORF3137	sorf
Root_tortuosity_DAS4	2	19292598	6.27313	5.33e-07	19283519	19286347	+	9079	6251	downstream	AT2G46930	gene
Root_tortuosity_DAS4	2	19292598	6.27313	5.33e-07	19298868	19299092	+	-6270	-6270	upstream	sORF3459	sorf
Root_tortuosity_DAS4	2	19292598	6.27313	5.33e-07	19301402	19301566	+	-8804	-8804	upstream	sORF3460	sorf
Root_tortuosity_DAS4	2	19292598	6.27313	5.33e-07	19286658	19287581	-	-5017	-5017	upstream	AT2G46940	gene
Root_tortuosity_DAS4	2	19292598	6.27313	5.33e-07	19289138	19291614	-	-984	-984	upstream	AT2G46950	gene	CYP709B2	cytochrome P450, family 709, subfamily B, polypeptide 2
Root_tortuosity_DAS4	2	19292598	6.27313	5.33e-07	19292049	19294260	-	1662	0	in gene	AT2G46960	gene	CYP709B1	cytochrome P450, family 709, subfamily B, polypeptide 1
Root_tortuosity_DAS4	2	19292598	6.27313	5.33e-07	19295490	19297826	-	5228	2892	downstream	AT2G46970	gene	PIL1	phytochrome interacting factor 3-like 1
Root_tortuosity_DAS4	2	19292598	6.27313	5.33e-07	19299492	19304191	-	11593	6894	downstream	AT2G46980	gene	AtASY3	Arabidopsis thaliana ASYNAPTIC 3
Root_tortuosity_DAS4	2	19292811	5.80213	1.58e-06	19283519	19286347	+	9292	6464	downstream	AT2G46930	gene
Root_tortuosity_DAS4	2	19292811	5.80213	1.58e-06	19298868	19299092	+	-6057	-6057	upstream	sORF3459	sorf
Root_tortuosity_DAS4	2	19292811	5.80213	1.58e-06	19301402	19301566	+	-8591	-8591	upstream	sORF3460	sorf
Root_tortuosity_DAS4	2	19292811	5.80213	1.58e-06	19286658	19287581	-	-5230	-5230	upstream	AT2G46940	gene
Root_tortuosity_DAS4	2	19292811	5.80213	1.58e-06	19289138	19291614	-	-1197	-1197	upstream	AT2G46950	gene	CYP709B2	cytochrome P450, family 709, subfamily B, polypeptide 2
Root_tortuosity_DAS4	2	19292811	5.80213	1.58e-06	19292049	19294260	-	1449	0	in gene	AT2G46960	gene	CYP709B1	cytochrome P450, family 709, subfamily B, polypeptide 1
Root_tortuosity_DAS4	2	19292811	5.80213	1.58e-06	19295490	19297826	-	5015	2679	downstream	AT2G46970	gene	PIL1	phytochrome interacting factor 3-like 1
Root_tortuosity_DAS4	2	19292811	5.80213	1.58e-06	19299492	19304191	-	11380	6681	downstream	AT2G46980	gene	AtASY3	Arabidopsis thaliana ASYNAPTIC 3
Root_tortuosity_DAS4	3	5365037	5.62539	2.37e-06	5354974	5356424	+	10063	8613	downstream	AT3G15830	gene
Root_tortuosity_DAS4	3	5365037	5.62539	2.37e-06	5359009	5361185	+	6028	3852	downstream	AT3G15850	gene	JB67
Root_tortuosity_DAS4	3	5365037	5.62539	2.37e-06	5362888	5364544	+	2149	493	downstream	AT3G15870	gene
Root_tortuosity_DAS4	3	5365037	5.62539	2.37e-06	5374248	5376275	+	-9211	-9211	upstream	AT3G15890	gene
Root_tortuosity_DAS4	3	5365037	5.62539	2.37e-06	5356601	5358593	-	-6444	-6444	upstream	AT3G15840	gene	PIFI	post-illumination chlorophyll fluorescence increase
Root_tortuosity_DAS4	3	5365037	5.62539	2.37e-06	5361207	5361719	-	-3318	-3318	upstream	AT3G15860	gene
Root_tortuosity_DAS4	3	5365037	5.62539	2.37e-06	5364081	5372293	-	7256	0	in gene	AT3G15880	gene	WSIP2	WUS-interacting protein 2
Root_tortuosity_DAS4	3	5365037	5.62539	2.37e-06	5373732	5373848	-	8811	8695	downstream	sORF3739	sorf
Root_tortuosity_DAS4	3	5405753	6.54738	2.84e-07	5393513	5396903	-	-8850	-8850	upstream	AT3G15940	gene
Root_tortuosity_DAS4	3	5405753	6.54738	2.84e-07	5397569	5402652	-	-3101	-3101	upstream	AT3G15950	gene	NAI2
Root_tortuosity_DAS4	3	5405753	6.54738	2.84e-07	5404000	5406461	-	708	0	in gene	AT3G15960	gene
Root_tortuosity_DAS4	3	5405753	6.54738	2.84e-07	5408797	5411143	-	5390	3044	downstream	AT3G15970	gene
Root_tortuosity_DAS4	3	5405753	6.54738	2.84e-07	5411292	5418541	-	12788	5539	downstream	AT3G15980	gene
Root_tortuosity_DAS4	3	8351742	6.00522	9.88e-07	8338900	8343632	+	12842	8110	downstream	AT3G23310	gene
Root_tortuosity_DAS4	3	8351742	6.00522	9.88e-07	8344629	8345204	+	7113	6538	downstream	AT3G23320	gene
Root_tortuosity_DAS4	3	8351742	6.00522	9.88e-07	8345771	8347062	+	5971	4680	downstream	AT3G23325	gene
Root_tortuosity_DAS4	3	8351742	6.00522	9.88e-07	8346393	8346639	+	5349	5103	downstream	AT3G23326	gene	MIR853A	microRNA853A
Root_tortuosity_DAS4	3	8351742	6.00522	9.88e-07	8347200	8349347	+	4542	2395	downstream	AT3G23330	gene
Root_tortuosity_DAS4	3	8351742	6.00522	9.88e-07	8350803	8353959	+	939	0	in gene	AT3G23340	gene	ckl10	casein kinase I-like 10
Root_tortuosity_DAS4	3	8351742	6.00522	9.88e-07	8354104	8355201	+	-2362	-2362	upstream	AT3G23350	gene
Root_tortuosity_DAS4	3	8351742	6.00522	9.88e-07	8357585	8360865	+	-5843	-5843	upstream	AT3G23370	gene
Root_tortuosity_DAS4	3	8351742	6.00522	9.88e-07	8361367	8361483	+	-9625	-9625	upstream	sORF3905	sorf
Root_tortuosity_DAS4	3	8351742	6.00522	9.88e-07	8355257	8356381	-	4639	3515	downstream	AT3G23360	gene
Root_tortuosity_DAS4	3	22910211	5.64197	2.28e-06	22902638	22904070	+	7573	6141	downstream	AT3G61870	gene
Root_tortuosity_DAS4	3	22910211	5.64197	2.28e-06	22910819	22910938	+	-608	-608	upstream	sORF5028	sorf
Root_tortuosity_DAS4	3	22910211	5.64197	2.28e-06	22910632	22910757	+	-421	-421	upstream	sORF5027	sorf
Root_tortuosity_DAS4	3	22910211	5.64197	2.28e-06	22900068	22902395	-	-7816	-7816	upstream	AT3G61860	gene	RSP31	arginine/serine-rich splicing factor 31
Root_tortuosity_DAS4	3	22910211	5.64197	2.28e-06	22905868	22907958	-	-2253	-2253	upstream	AT3G61880	gene	CYP78A9	cytochrome p450 78a9
Root_tortuosity_DAS4	3	22910211	5.64197	2.28e-06	22914154	22915325	-	5114	3943	downstream	AT3G61890	gene	HB-12	homeobox 12
Root_tortuosity_DAS4	4	10073890	5.69651	2.01e-06	10065626	10067317	+	8264	6573	downstream	AT4G18180	gene
Root_tortuosity_DAS4	4	10073890	5.69651	2.01e-06	10067810	10069338	+	6080	4552	downstream	AT4G18190	gene	PUP6	purine permease 6
Root_tortuosity_DAS4	4	10073890	5.69651	2.01e-06	10069694	10071115	+	4196	2775	downstream	AT4G18195	gene	PUP8	purine permease 8
Root_tortuosity_DAS4	4	10073890	5.69651	2.01e-06	10071634	10073236	+	2256	654	downstream	AT4G18197	gene	PUP7	purine permease 7
Root_tortuosity_DAS4	4	10073890	5.69651	2.01e-06	10073758	10075271	+	132	0	in gene	AT4G18205	gene
Root_tortuosity_DAS4	4	10073890	5.69651	2.01e-06	10076079	10077748	+	-2189	-2189	upstream	AT4G18210	gene	PUP10	purine permease 10
Root_tortuosity_DAS4	4	10073890	5.69651	2.01e-06	10078768	10080109	+	-4878	-4878	upstream	AT4G18220	gene
Root_tortuosity_DAS4	4	10073890	5.69651	2.01e-06	10082108	10087203	+	-8218	-8218	upstream	AT4G18240	gene	SSIV	STARCH SYNTHASE 4
Root_tortuosity_DAS4	4	10073890	5.69651	2.01e-06	10075955	10076056	+	-2065	-2065	upstream	sORF5834	sorf
Root_tortuosity_DAS4	4	10073890	5.69651	2.01e-06	10080352	10081939	-	8049	6462	downstream	AT4G18230	gene
Root_tortuosity_DAS4	4	17905395	9.38895	4.08e-10	17902266	17904300	+	3129	1095	downstream	AT4G38160	gene	pde191	pigment defective 191
Root_tortuosity_DAS4	4	17905395	9.38895	4.08e-10	17904558	17906821	+	837	0	in gene	AT4G38170	gene	FRS9	FAR1-related sequence 9
Root_tortuosity_DAS4	4	17905395	9.38895	4.08e-10	17915293	17922732	+	-9898	-9898	upstream	AT4G38200	gene
Root_tortuosity_DAS4	4	17905395	9.38895	4.08e-10	17888519	17896107	-	-9288	-9288	upstream	AT4G38120	gene
Root_tortuosity_DAS4	4	17905395	9.38895	4.08e-10	17896292	17899491	-	-5904	-5904	upstream	AT4G38130	gene	RPD3A
Root_tortuosity_DAS4	4	17905395	9.38895	4.08e-10	17899868	17900305	-	-5090	-5090	upstream	AT4G38140	gene
Root_tortuosity_DAS4	4	17905395	9.38895	4.08e-10	17900609	17902160	-	-3235	-3235	upstream	AT4G38150	gene
Root_tortuosity_DAS4	4	17905395	9.38895	4.08e-10	17906514	17909677	-	4282	1119	downstream	AT4G38180	gene	FRS5	FAR1-related sequence 5
Root_tortuosity_DAS4	4	17905395	9.38895	4.08e-10	17909919	17913641	-	8246	4524	downstream	AT4G38190	gene	CSLD4	cellulose synthase like D4
Root_tortuosity_DAS4	4	17905395	9.38895	4.08e-10	17914716	17914823	-	9428	9321	downstream	sORF6244	sorf
Root_tortuosity_DAS4	5	11212	5.59413	2.55e-06	9869	13235	+	1343	0	in gene	AT5G01030	gene
Root_tortuosity_DAS4	5	11212	5.59413	2.55e-06	17961	18065	+	-6749	-6749	upstream	sORF6288	sorf
Root_tortuosity_DAS4	5	11212	5.59413	2.55e-06	1223	5061	-	-6151	-6151	upstream	AT5G01010	gene
Root_tortuosity_DAS4	5	11212	5.59413	2.55e-06	5256	5891	-	-5321	-5321	upstream	AT5G01015	gene
Root_tortuosity_DAS4	5	11212	5.59413	2.55e-06	5917	8444	-	-2768	-2768	upstream	AT5G01020	gene
Root_tortuosity_DAS4	5	11212	5.59413	2.55e-06	13128	16173	-	4961	1916	downstream	AT5G01040	gene	LAC8	laccase 8
Root_tortuosity_DAS4	5	11212	5.59413	2.55e-06	18086	20812	-	9600	6874	downstream	AT5G01050	gene
Root_tortuosity_DAS4	5	5664576	6.24098	5.74e-07	5656383	5658147	+	8193	6429	downstream	AT5G17210	gene
Root_tortuosity_DAS4	5	5664576	6.24098	5.74e-07	5658460	5659386	+	6116	5190	downstream	AT5G17220	gene	TT19	TRANSPARENT TESTA 19
Root_tortuosity_DAS4	5	5664576	6.24098	5.74e-07	5664160	5664273	+	416	303	downstream	AT5G17233	gene
Root_tortuosity_DAS4	5	5664576	6.24098	5.74e-07	5666852	5668907	+	-2276	-2276	upstream	AT5G17240	gene	SDG40	SET domain group 40
Root_tortuosity_DAS4	5	5664576	6.24098	5.74e-07	5664937	5665038	+	-361	-361	upstream	sORF6580	sorf
Root_tortuosity_DAS4	5	5664576	6.24098	5.74e-07	5664493	5664684	+	83	0	in gene	sORF6579	sorf
Root_tortuosity_DAS4	5	5664576	6.24098	5.74e-07	5653524	5655336	-	-9240	-9240	upstream	AT5G17200	gene
Root_tortuosity_DAS4	5	5664576	6.24098	5.74e-07	5659574	5662865	-	-1711	-1711	upstream	AT5G17230	gene	PSY	PHYTOENE SYNTHASE
Root_tortuosity_DAS4	5	5664576	6.24098	5.74e-07	5668900	5673516	-	8940	4324	downstream	AT5G17250	gene
Root_tortuosity_DAS4	5	8632872	6.11232	7.72e-07	8621954	8624337	+	10918	8535	downstream	AT5G25040	gene
Root_tortuosity_DAS4	5	8632872	6.11232	7.72e-07	8631680	8634027	+	1192	0	in gene	AT5G25050	gene
Root_tortuosity_DAS4	5	8632872	6.11232	7.72e-07	8630022	8630159	+	2850	2713	downstream	sORF6717	sorf
Root_tortuosity_DAS4	5	8632872	6.11232	7.72e-07	8624714	8629137	-	-3735	-3735	upstream	AT5G25045	transposable_element_gene
Root_tortuosity_DAS4	5	8632872	6.11232	7.72e-07	8634074	8640217	-	7345	1202	downstream	AT5G25060	gene	RRC1	reduced red-light responses in cry1cry2 background 1
Root_tortuosity_DAS4	5	8632872	6.11232	7.72e-07	8640998	8643491	-	10619	8126	downstream	AT5G25070	gene
Root_tortuosity_DAS4	5	9771658	8.47218	3.37e-09	9764135	9769903	+	7523	1755	downstream	AT5G27610	gene	ATALY1	ARABIDOPSIS THALIANA ALWAYS EARLY 1
Root_tortuosity_DAS4	5	9771658	8.47218	3.37e-09	9771324	9774875	+	334	0	in gene	AT5G27620	gene	CYCH;1	cyclin H;1
Root_tortuosity_DAS4	5	9771658	8.47218	3.37e-09	9776023	9781002	+	-4365	-4365	upstream	AT5G27630	gene	AtACBP5
Root_tortuosity_DAS4	5	9771658	8.47218	3.37e-09	9781010	9785288	-	13630	9352	downstream	AT5G27640	gene	TIF3B1	translation initiation factor 3B1
Root_tortuosity_DAS4	5	9843764	6.34752	4.49e-07	9835885	9837341	+	7879	6423	downstream	AT5G27770	gene
Root_tortuosity_DAS4	5	9843764	6.34752	4.49e-07	9842412	9843804	+	1352	0	in gene	AT5G27800	gene
Root_tortuosity_DAS4	5	9843764	6.34752	4.49e-07	9852664	9852783	+	-8900	-8900	upstream	AT5G27807	gene	MIR164C	microRNA164C
Root_tortuosity_DAS4	5	9843764	6.34752	4.49e-07	9838730	9838849	+	5034	4915	downstream	sORF6782	sorf
Root_tortuosity_DAS4	5	9843764	6.34752	4.49e-07	9837595	9837944	-	-5820	-5820	upstream	AT5G27771	pseudogene
Root_tortuosity_DAS4	5	9843764	6.34752	4.49e-07	9838885	9839313	-	-4451	-4451	upstream	AT5G27780	gene	SAUR75	SMALL AUXIN UP RNA 75
Root_tortuosity_DAS4	5	9843764	6.34752	4.49e-07	9840925	9842003	-	-1761	-1761	upstream	AT5G27790	gene
Root_tortuosity_DAS4	5	9843764	6.34752	4.49e-07	9833703	9833843	-	-9921	-9921	upstream	sORF6781	sorf
Root_width_100_DAS5	5	23477977	6.86645	1.36004e-07	23466718	23469015	+	11259	8962	downstream	AT5G57970	gene
Root_width_100_DAS5	5	23477977	6.86645	1.36004e-07	23477411	23479598	+	566	0	in gene	AT5G58000	gene
Root_width_100_DAS5	5	23477977	6.86645	1.36004e-07	23479804	23482048	+	-1827	-1827	upstream	AT5G58003	gene	CPL4	C-terminal domain phosphatase-like 4
Root_width_100_DAS5	5	23477977	6.86645	1.36004e-07	23482187	23483165	+	-4210	-4210	upstream	AT5G58005	gene
Root_width_100_DAS5	5	23477977	6.86645	1.36004e-07	23485500	23486818	+	-7523	-7523	upstream	AT5G58020	gene
Root_width_100_DAS5	5	23477977	6.86645	1.36004e-07	23469050	23469768	-	-8209	-8209	upstream	AT5G57980	gene	RPB5C	RNA polymerase II fifth largest subunit, C
Root_width_100_DAS5	5	23477977	6.86645	1.36004e-07	23470014	23474104	-	-3873	-3873	upstream	AT5G57990	gene	UBP23	ubiquitin-specific protease 23
Root_width_100_DAS5	5	23477977	6.86645	1.36004e-07	23483545	23484889	-	6912	5568	downstream	AT5G58010	gene	LRL3	LJRHL1-like 3
Root_width_100_DAS5	5	23477977	6.86645	1.36004e-07	23486777	23488620	-	10643	8800	downstream	AT5G58030	gene
Root_width_100_DAS5	5	23477977	6.86645	1.36004e-07	23483252	23483539	-	5562	5275	downstream	sORF7704	sorf
Root_width_60_DAS4	1	945240	8.30271	4.98e-09	933512	937043	+	11728	8197	downstream	AT1G03740	gene
Root_width_60_DAS4	1	945240	8.30271	4.98e-09	937920	941162	+	7320	4078	downstream	AT1G03750	gene	CHR9	CHROMATIN REMODELING 9
Root_width_60_DAS4	1	945240	8.30271	4.98e-09	944572	947483	+	668	0	in gene	AT1G03770	gene	RING1B	RING 1B
Root_width_60_DAS4	1	945240	8.30271	4.98e-09	954525	956097	+	-9285	-9285	upstream	AT1G03790	gene	TZF4	Tandem CCCH Zinc Finger protein 4
Root_width_60_DAS4	1	945240	8.30271	4.98e-09	937207	937287	-	-7953	-7953	upstream	AT1G03743	gene
Root_width_60_DAS4	1	945240	8.30271	4.98e-09	937401	937485	-	-7755	-7755	upstream	AT1G03746	gene
Root_width_60_DAS4	1	945240	8.30271	4.98e-09	941062	943377	-	-1863	-1863	upstream	AT1G03760	gene
Root_width_60_DAS4	1	945240	8.30271	4.98e-09	947520	951827	-	6587	2280	downstream	AT1G03780	gene	TPX2	targeting protein for XKLP2
Root_width_60_DAS4	1	950790	8.11722	7.63e-09	937920	941162	+	12870	9628	downstream	AT1G03750	gene	CHR9	CHROMATIN REMODELING 9
Root_width_60_DAS4	1	950790	8.11722	7.63e-09	944572	947483	+	6218	3307	downstream	AT1G03770	gene	RING1B	RING 1B
Root_width_60_DAS4	1	950790	8.11722	7.63e-09	954525	956097	+	-3735	-3735	upstream	AT1G03790	gene	TZF4	Tandem CCCH Zinc Finger protein 4
Root_width_60_DAS4	1	950790	8.11722	7.63e-09	958759	959609	+	-7969	-7969	upstream	AT1G03810	gene
Root_width_60_DAS4	1	950790	8.11722	7.63e-09	941062	943377	-	-7413	-7413	upstream	AT1G03760	gene
Root_width_60_DAS4	1	950790	8.11722	7.63e-09	947520	951827	-	1037	0	in gene	AT1G03780	gene	TPX2	targeting protein for XKLP2
Root_width_60_DAS4	1	950790	8.11722	7.63e-09	957261	957998	-	7208	6471	downstream	AT1G03800	gene	ERF10	ERF domain protein 10
Root_width_60_DAS4	1	950790	8.11722	7.63e-09	959869	960728	-	9938	9079	downstream	AT1G03820	gene
Root_width_60_DAS4	2	18612650	6.29401	5.08e-07	18603618	18604751	+	9032	7899	downstream	AT2G45120	gene
Root_width_60_DAS4	2	18612650	6.29401	5.08e-07	18606410	18607853	+	6240	4797	downstream	AT2G45130	gene	SPX3	SPX domain gene 3
Root_width_60_DAS4	2	18612650	6.29401	5.08e-07	18608824	18610574	+	3826	2076	downstream	AT2G45135	gene
Root_width_60_DAS4	2	18612650	6.29401	5.08e-07	18610806	18613290	+	1844	0	in gene	AT2G45140	gene	PVA12	plant VAP homolog 12
Root_width_60_DAS4	2	18612650	6.29401	5.08e-07	18613305	18615717	+	-655	-655	upstream	AT2G45150	gene	CDS4	cytidinediphosphate diacylglycerol synthase 4
Root_width_60_DAS4	2	18612650	6.29401	5.08e-07	18620465	18620590	+	-7815	-7815	upstream	AT2G45161	gene
Root_width_60_DAS4	2	18612650	6.29401	5.08e-07	18605871	18605963	-	-6687	-6687	upstream	AT2G45126	gene
Root_width_60_DAS4	2	18612650	6.29401	5.08e-07	18617862	18620150	-	7500	5212	downstream	AT2G45160	gene	LOM1	LOST MERISTEMS 1
Root_width_60_DAS4	5	2512090	8.57362	2.67e-09	2503323	2506688	+	8767	5402	downstream	AT5G07830	gene	GUS2	glucuronidase 2
Root_width_60_DAS4	5	2512090	8.57362	2.67e-09	2508917	2510503	+	3173	1587	downstream	AT5G07850	gene
Root_width_60_DAS4	5	2512090	8.57362	2.67e-09	2511442	2513095	+	648	0	in gene	AT5G07860	gene
Root_width_60_DAS4	5	2512090	8.57362	2.67e-09	2513794	2515418	+	-1704	-1704	upstream	AT5G07870	gene
Root_width_60_DAS4	5	2512090	8.57362	2.67e-09	2520169	2521546	+	-8079	-8079	upstream	AT5G07900	gene
Root_width_60_DAS4	5	2512090	8.57362	2.67e-09	2506656	2508373	-	-3717	-3717	upstream	AT5G07840	gene	PIA1	phytochrome interacting ankyrin-repeat protein 1
Root_width_60_DAS4	5	2512090	8.57362	2.67e-09	2506634	2508435	-	-3655	-3655	upstream	AT5G07842	gene	CPuORF16	conserved peptide upstream open reading frame 16
Root_width_60_DAS4	5	2512090	8.57362	2.67e-09	2515587	2516694	-	4604	3497	downstream	AT5G07880	gene	SNAP29	synaptosomal-associated protein SNAP25-like 29
Root_width_60_DAS4	5	2512090	8.57362	2.67e-09	2517381	2520038	-	7948	5291	downstream	AT5G07890	gene
Root_width_60_DAS4	5	2512090	8.57362	2.67e-09	2521534	2524201	-	12111	9444	downstream	AT5G07910	gene
Root_width_60_DAS5	5	23477977	7.15366	7.02007e-08	23466718	23469015	+	11259	8962	downstream	AT5G57970	gene
Root_width_60_DAS5	5	23477977	7.15366	7.02007e-08	23477411	23479598	+	566	0	in gene	AT5G58000	gene
Root_width_60_DAS5	5	23477977	7.15366	7.02007e-08	23479804	23482048	+	-1827	-1827	upstream	AT5G58003	gene	CPL4	C-terminal domain phosphatase-like 4
Root_width_60_DAS5	5	23477977	7.15366	7.02007e-08	23482187	23483165	+	-4210	-4210	upstream	AT5G58005	gene
Root_width_60_DAS5	5	23477977	7.15366	7.02007e-08	23485500	23486818	+	-7523	-7523	upstream	AT5G58020	gene
Root_width_60_DAS5	5	23477977	7.15366	7.02007e-08	23469050	23469768	-	-8209	-8209	upstream	AT5G57980	gene	RPB5C	RNA polymerase II fifth largest subunit, C
Root_width_60_DAS5	5	23477977	7.15366	7.02007e-08	23470014	23474104	-	-3873	-3873	upstream	AT5G57990	gene	UBP23	ubiquitin-specific protease 23
Root_width_60_DAS5	5	23477977	7.15366	7.02007e-08	23483545	23484889	-	6912	5568	downstream	AT5G58010	gene	LRL3	LJRHL1-like 3
Root_width_60_DAS5	5	23477977	7.15366	7.02007e-08	23486777	23488620	-	10643	8800	downstream	AT5G58030	gene
Root_width_60_DAS5	5	23477977	7.15366	7.02007e-08	23483252	23483539	-	5562	5275	downstream	sORF7704	sorf
Root_width_80_DAS5	5	14891143	6.34009	4.56991e-07	14881560	14883989	+	9583	7154	downstream	AT5G37478	gene
Root_width_80_DAS5	5	14891143	6.34009	4.56991e-07	14887478	14889151	+	3665	1992	downstream	AT5G37490	gene
Root_width_80_DAS5	5	14891143	6.34009	4.56991e-07	14897410	14900657	+	-6267	-6267	upstream	AT5G37510	gene	EMB1467	embryo defective 1467
Root_width_80_DAS5	5	14891143	6.34009	4.56991e-07	14886742	14886903	+	4401	4240	downstream	sORF7213	sorf
Root_width_80_DAS5	5	14891143	6.34009	4.56991e-07	14889303	14889482	+	1840	1661	downstream	sORF7215	sorf
Root_width_80_DAS5	5	14891143	6.34009	4.56991e-07	14884331	14885969	-	-5174	-5174	upstream	AT5G37480	gene
Root_width_80_DAS5	5	14891143	6.34009	4.56991e-07	14886193	14886979	-	-4164	-4164	upstream	AT5G37485	gene
Root_width_80_DAS5	5	14891143	6.34009	4.56991e-07	14889692	14895214	-	4071	0	in gene	AT5G37500	gene	GORK	gated outwardly-rectifying K+ channel
Root_width_80_DAS5	5	14891143	6.34009	4.56991e-07	14886409	14886513	-	-4630	-4630	upstream	sORF7212	sorf
Root_width_80_DAS5	5	14891143	6.34009	4.56991e-07	14887964	14888098	-	-3045	-3045	upstream	sORF7214	sorf
Root_width_80_DAS5	5	23477977	7.16064	6.90807e-08	23466718	23469015	+	11259	8962	downstream	AT5G57970	gene
Root_width_80_DAS5	5	23477977	7.16064	6.90807e-08	23477411	23479598	+	566	0	in gene	AT5G58000	gene
Root_width_80_DAS5	5	23477977	7.16064	6.90807e-08	23479804	23482048	+	-1827	-1827	upstream	AT5G58003	gene	CPL4	C-terminal domain phosphatase-like 4
Root_width_80_DAS5	5	23477977	7.16064	6.90807e-08	23482187	23483165	+	-4210	-4210	upstream	AT5G58005	gene
Root_width_80_DAS5	5	23477977	7.16064	6.90807e-08	23485500	23486818	+	-7523	-7523	upstream	AT5G58020	gene
Root_width_80_DAS5	5	23477977	7.16064	6.90807e-08	23469050	23469768	-	-8209	-8209	upstream	AT5G57980	gene	RPB5C	RNA polymerase II fifth largest subunit, C
Root_width_80_DAS5	5	23477977	7.16064	6.90807e-08	23470014	23474104	-	-3873	-3873	upstream	AT5G57990	gene	UBP23	ubiquitin-specific protease 23
Root_width_80_DAS5	5	23477977	7.16064	6.90807e-08	23483545	23484889	-	6912	5568	downstream	AT5G58010	gene	LRL3	LJRHL1-like 3
Root_width_80_DAS5	5	23477977	7.16064	6.90807e-08	23486777	23488620	-	10643	8800	downstream	AT5G58030	gene
Root_width_80_DAS5	5	23477977	7.16064	6.90807e-08	23483252	23483539	-	5562	5275	downstream	sORF7704	sorf
Root_width_60_DAS4	1	950790	8.11722	7.63e-09	959869	960728	-	9938	9079	downstream	AT1G03820	gene
Root_width_60_DAS4	2	18612650	6.29401	5.08e-07	18603618	18604751	+	9032	7899	downstream	AT2G45120	gene
Root_width_60_DAS4	2	18612650	6.29401	5.08e-07	18606410	18607853	+	6240	4797	downstream	AT2G45130	gene	SPX3	SPX domain gene 3
Root_width_60_DAS4	2	18612650	6.29401	5.08e-07	18608824	18610574	+	3826	2076	downstream	AT2G45135	gene
Root_width_60_DAS4	2	18612650	6.29401	5.08e-07	18610806	18613290	+	1844	0	in gene	AT2G45140	gene	PVA12	plant VAP homolog 12
Root_width_60_DAS4	2	18612650	6.29401	5.08e-07	18613305	18615717	+	-655	-655	upstream	AT2G45150	gene	CDS4	cytidinediphosphate diacylglycerol synthase 4
Root_width_60_DAS4	2	18612650	6.29401	5.08e-07	18620465	18620590	+	-7815	-7815	upstream	AT2G45161	gene
Root_width_60_DAS4	2	18612650	6.29401	5.08e-07	18605871	18605963	-	-6687	-6687	upstream	AT2G45126	gene
Root_width_60_DAS4	2	18612650	6.29401	5.08e-07	18617862	18620150	-	7500	5212	downstream	AT2G45160	gene	LOM1	LOST MERISTEMS 1
Root_width_60_DAS4	5	2512090	8.57362	2.67e-09	2503323	2506688	+	8767	5402	downstream	AT5G07830	gene	GUS2	glucuronidase 2
Root_width_60_DAS4	5	2512090	8.57362	2.67e-09	2508917	2510503	+	3173	1587	downstream	AT5G07850	gene
Root_width_60_DAS4	5	2512090	8.57362	2.67e-09	2511442	2513095	+	648	0	in gene	AT5G07860	gene
Root_width_60_DAS4	5	2512090	8.57362	2.67e-09	2513794	2515418	+	-1704	-1704	upstream	AT5G07870	gene
Root_width_60_DAS4	5	2512090	8.57362	2.67e-09	2520169	2521546	+	-8079	-8079	upstream	AT5G07900	gene
Root_width_60_DAS4	5	2512090	8.57362	2.67e-09	2506656	2508373	-	-3717	-3717	upstream	AT5G07840	gene	PIA1	phytochrome interacting ankyrin-repeat protein 1
Root_width_60_DAS4	5	2512090	8.57362	2.67e-09	2506634	2508435	-	-3655	-3655	upstream	AT5G07842	gene	CPuORF16	conserved peptide upstream open reading frame 16
Root_width_60_DAS4	5	2512090	8.57362	2.67e-09	2515587	2516694	-	4604	3497	downstream	AT5G07880	gene	SNAP29	synaptosomal-associated protein SNAP25-like 29
Root_width_60_DAS4	5	2512090	8.57362	2.67e-09	2517381	2520038	-	7948	5291	downstream	AT5G07890	gene
Root_width_60_DAS4	5	2512090	8.57362	2.67e-09	2521534	2524201	-	12111	9444	downstream	AT5G07910	gene
Average_root_width_DAS5	5	23477977	7.42647	3.74567e-08	23466718	23469015	+	11259	8962	downstream	AT5G57970	gene
Average_root_width_DAS5	5	23477977	7.42647	3.74567e-08	23477411	23479598	+	566	0	in gene	AT5G58000	gene
Average_root_width_DAS5	5	23477977	7.42647	3.74567e-08	23479804	23482048	+	-1827	-1827	upstream	AT5G58003	gene	CPL4	C-terminal domain phosphatase-like 4
Average_root_width_DAS5	5	23477977	7.42647	3.74567e-08	23482187	23483165	+	-4210	-4210	upstream	AT5G58005	gene
Average_root_width_DAS5	5	23477977	7.42647	3.74567e-08	23485500	23486818	+	-7523	-7523	upstream	AT5G58020	gene
Average_root_width_DAS5	5	23477977	7.42647	3.74567e-08	23469050	23469768	-	-8209	-8209	upstream	AT5G57980	gene	RPB5C	RNA polymerase II fifth largest subunit, C
Average_root_width_DAS5	5	23477977	7.42647	3.74567e-08	23470014	23474104	-	-3873	-3873	upstream	AT5G57990	gene	UBP23	ubiquitin-specific protease 23
Average_root_width_DAS5	5	23477977	7.42647	3.74567e-08	23483545	23484889	-	6912	5568	downstream	AT5G58010	gene	LRL3	LJRHL1-like 3
Average_root_width_DAS5	5	23477977	7.42647	3.74567e-08	23486777	23488620	-	10643	8800	downstream	AT5G58030	gene
Average_root_width_DAS5	5	23477977	7.42647	3.74567e-08	23483252	23483539	-	5562	5275	downstream	sORF7704	sorf

## Sheet: Spreadsheet2 from 160accessions
Table S5 Genome-wide significant GWAS associations (FDR 5%) aggregated for 16 root growth traits and time-course experiment, 3rd - 7th day after stratification (DAS).
Data from 160 Arabidopsis thaliana accessions.
trait	Chromosome	SNP_pos	-log(p-value)	GWAS p-value	Gene_start	Gene_end	Gene_orientation	Distance from TSS	Distance from gene	SNP relative position	target AGI	element type	short symbol	long symbol
Relative_root_growth_rate_DAS3-DAS4	1	306663	7.90721	1.2382e-08	303537	304358	+	3126	3126	downstream	AT1G01840	gene
Relative_root_growth_rate_DAS3-DAS4	1	306663	7.90721	1.2382e-08	306384	306456	+	279	279	downstream	AT1G01870	gene
Relative_root_growth_rate_DAS3-DAS4	1	306663	7.90721	1.2382e-08	310316	313130	+	-3653	-3653	upstream	AT1G01900	gene	SBTI1.1
Relative_root_growth_rate_DAS3-DAS4	1	306663	7.90721	1.2382e-08	316128	319650	+	-9465	-9465	upstream	AT1G01920	gene
Relative_root_growth_rate_DAS3-DAS4	1	306663	7.90721	1.2382e-08	302035	302178	+	4628	4628	downstream	sORF0029	sorf
Relative_root_growth_rate_DAS3-DAS4	1	306663	7.90721	1.2382e-08	296001	298120	-	-8543	-8543	upstream	AT1G01820	gene	PEX11C	peroxin 11c
Relative_root_growth_rate_DAS3-DAS4	1	306663	7.90721	1.2382e-08	298535	302315	-	-4348	-4348	upstream	AT1G01830	gene
Relative_root_growth_rate_DAS3-DAS4	1	306663	7.90721	1.2382e-08	304133	306287	-	-376	-376	upstream	AT1G01860	gene	PFC1	PALEFACE 1
Relative_root_growth_rate_DAS3-DAS4	1	306663	7.90721	1.2382e-08	306480	309109	-	2446	0	in gene	AT1G01880	gene
Relative_root_growth_rate_DAS3-DAS4	1	306663	7.90721	1.2382e-08	309275	309347	-	2684	2612	downstream	AT1G01890	gene
Relative_root_growth_rate_DAS3-DAS4	1	306663	7.90721	1.2382e-08	313101	315902	-	9239	6438	downstream	AT1G01910	gene
Relative_root_growth_rate_DAS3-DAS4	1	411663	8.27233	5.34156e-09	404600	408619	+	7063	7063	downstream	AT1G02145	gene	EBS4	EMS-MUTAGENIZED BRI1(BRASSINOSTEROID INSENSITIVE 1) SUPPRESSOR 4
Relative_root_growth_rate_DAS3-DAS4	1	411663	8.27233	5.34156e-09	408622	410611	+	3041	3041	downstream	AT1G02150	gene
Relative_root_growth_rate_DAS3-DAS4	1	411663	8.27233	5.34156e-09	410748	411597	+	915	915	downstream	AT1G02160	gene
Relative_root_growth_rate_DAS3-DAS4	1	411663	8.27233	5.34156e-09	411779	413554	+	-116	-116	upstream	AT1G02170	gene	MCP1b	metacaspase 1b
Relative_root_growth_rate_DAS3-DAS4	1	411663	8.27233	5.34156e-09	415079	418010	+	-3416	-3416	upstream	AT1G02190	gene
Relative_root_growth_rate_DAS3-DAS4	1	411663	8.27233	5.34156e-09	418748	422438	+	-7085	-7085	upstream	AT1G02205	gene	CER22	ECERIFERUM 22
Relative_root_growth_rate_DAS3-DAS4	1	411663	8.27233	5.34156e-09	418635	418736	+	-6972	-6972	upstream	sORF0036	sorf
Relative_root_growth_rate_DAS3-DAS4	1	411663	8.27233	5.34156e-09	414723	414836	+	-3060	-3060	upstream	sORF0035	sorf
Relative_root_growth_rate_DAS3-DAS4	1	411663	8.27233	5.34156e-09	400035	401882	-	-9781	-9781	upstream	AT1G02130	gene	RABD2A	RAB D2A
Relative_root_growth_rate_DAS3-DAS4	1	411663	8.27233	5.34156e-09	402693	402961	-	-8702	-8702	upstream	AT1G02136	pseudogene
Relative_root_growth_rate_DAS3-DAS4	1	411663	8.27233	5.34156e-09	403190	404456	-	-7207	-7207	upstream	AT1G02140	gene	MEE63	MATERNAL EFFECT EMBRYO ARREST 63
Relative_root_growth_rate_DAS3-DAS4	1	411663	8.27233	5.34156e-09	413522	414645	-	2982	1859	downstream	AT1G02180	gene
Relative_root_growth_rate_DAS3-DAS4	1	411663	8.27233	5.34156e-09	405482	405589	-	-6074	-6074	upstream	sORF0033	sorf
Relative_root_growth_rate_DAS3-DAS4	1	411663	8.27233	5.34156e-09	411757	411855	-	192	94	downstream	sORF0034	sorf
Relative_root_growth_rate_DAS3-DAS4	1	13591904	5.50776	3.10626e-06	13594514	13597863	+	-2610	-2610	upstream	AT1G36210	transposable_element_gene
Relative_root_growth_rate_DAS3-DAS4	1	13591904	5.50776	3.10626e-06	13601056	13601579	-	9675	9152	downstream	AT1G36220	pseudogene
Relative_root_growth_rate_DAS3-DAS4	1	28149263	5.34948	4.47221e-06	28144132	28145049	+	5131	5131	downstream	AT1G74930	gene	ORA47
Relative_root_growth_rate_DAS3-DAS4	1	28149263	5.34948	4.47221e-06	28146059	28147378	+	3204	3204	downstream	AT1G74940	gene
Relative_root_growth_rate_DAS3-DAS4	1	28149263	5.34948	4.47221e-06	28139009	28142744	-	-6519	-6519	upstream	AT1G74920	gene	ALDH10A8	aldehyde dehydrogenase 10A8
Relative_root_growth_rate_DAS3-DAS4	1	28149263	5.34948	4.47221e-06	28143997	28144098	-	-5165	-5165	upstream	AT1G74929	gene
Relative_root_growth_rate_DAS3-DAS4	1	28149263	5.34948	4.47221e-06	28148575	28150444	-	1181	0	in gene	AT1G74950	gene	TIFY10B
Relative_root_growth_rate_DAS3-DAS4	1	28149263	5.34948	4.47221e-06	28151924	28156259	-	6996	2661	downstream	AT1G74960	gene	KAS2	BETA-KETOACYL-ACP SYNTHETASE 2
Relative_root_growth_rate_DAS3-DAS4	1	28149263	5.34948	4.47221e-06	28157530	28159302	-	10039	8267	downstream	AT1G74970	gene	TWN3
Relative_root_growth_rate_DAS3-DAS4	1	28149263	5.34948	4.47221e-06	28151039	28151137	-	1874	1776	downstream	sORF1666	sorf
Relative_root_growth_rate_DAS3-DAS4	2	325483	6.17907	6.62107e-07	315726	316993	+	9757	9757	downstream	AT2G01710	gene
Relative_root_growth_rate_DAS3-DAS4	2	325483	6.17907	6.62107e-07	320478	323947	+	5005	5005	downstream	AT2G01730	gene	EDA26	embryo sac development arrest 26
Relative_root_growth_rate_DAS3-DAS4	2	325483	6.17907	6.62107e-07	324472	326094	+	1011	0	in gene	AT2G01735	gene	RIE1	RING-finger protein for embryogenesis
Relative_root_growth_rate_DAS3-DAS4	2	325483	6.17907	6.62107e-07	328089	332113	+	-2606	-2606	upstream	AT2G01750	gene	MAP70-3	microtubule-associated proteins 70-3
Relative_root_growth_rate_DAS3-DAS4	2	325483	6.17907	6.62107e-07	332967	334696	+	-7484	-7484	upstream	AT2G01760	gene	RR14	response regulator 14
Relative_root_growth_rate_DAS3-DAS4	2	325483	6.17907	6.62107e-07	317030	320264	-	-5219	-5219	upstream	AT2G01720	gene
Relative_root_growth_rate_DAS3-DAS4	2	325483	6.17907	6.62107e-07	326136	327815	-	2332	653	downstream	AT2G01740	gene
Relative_root_growth_rate_DAS3-DAS4	2	325483	6.17907	6.62107e-07	332194	332781	-	7298	6711	downstream	AT2G01755	gene
Relative_root_growth_rate_DAS3-DAS4	2	325483	6.17907	6.62107e-07	334772	336438	-	10955	9289	downstream	AT2G01770	gene	VIT1	vacuolar iron transporter 1
Relative_root_growth_rate_DAS3-DAS4	2	1093685	8.025	9.44064e-09	1093264	1094481	+	421	0	in gene	AT2G03580	gene
Relative_root_growth_rate_DAS3-DAS4	2	1093685	8.025	9.44064e-09	1094757	1096968	+	-1072	-1072	upstream	AT2G03590	gene	UPS1	ureide permease 1
Relative_root_growth_rate_DAS3-DAS4	2	1093685	8.025	9.44064e-09	1096987	1098826	+	-3302	-3302	upstream	AT2G03600	gene	UPS3	ureide permease 3
Relative_root_growth_rate_DAS3-DAS4	2	1093685	8.025	9.44064e-09	1099070	1100202	+	-5385	-5385	upstream	AT2G03610	gene
Relative_root_growth_rate_DAS3-DAS4	2	1093685	8.025	9.44064e-09	1103205	1104230	+	-9520	-9520	upstream	AT2G03630	gene
Relative_root_growth_rate_DAS3-DAS4	2	1093685	8.025	9.44064e-09	1085560	1085988	-	-7697	-7697	upstream	AT2G03570	gene
Relative_root_growth_rate_DAS3-DAS4	2	1093685	8.025	9.44064e-09	1100339	1103495	-	9810	6654	downstream	AT2G03620	gene	MRS2-5
Relative_root_growth_rate_DAS3-DAS4	2	1875065	7.66678	2.15387e-08	1869877	1873812	+	5188	5188	downstream	AT2G05170	gene	VPS11	vacuolar protein sorting 11
Relative_root_growth_rate_DAS3-DAS4	2	1875065	7.66678	2.15387e-08	1874040	1874997	+	1025	1025	downstream	AT2G05171	pseudogene
Relative_root_growth_rate_DAS3-DAS4	2	1875065	7.66678	2.15387e-08	1875390	1876794	+	-325	-325	upstream	AT2G05180	gene	CYP705A6	cytochrome P450, family 705, subfamily A, polypeptide 6
Relative_root_growth_rate_DAS3-DAS4	2	1875065	7.66678	2.15387e-08	1876938	1878219	+	-1873	-1873	upstream	AT2G05185	gene
Relative_root_growth_rate_DAS3-DAS4	2	1875065	7.66678	2.15387e-08	1878725	1879018	+	-3660	-3660	upstream	AT2G05190	pseudogene
Relative_root_growth_rate_DAS3-DAS4	2	1875065	7.66678	2.15387e-08	1883052	1887007	+	-7987	-7987	upstream	AT2G05200	transposable_element_gene
Relative_root_growth_rate_DAS3-DAS4	2	1875065	7.66678	2.15387e-08	1875026	1875169	-	104	0	in gene	sORF1952	sorf
Relative_root_growth_rate_DAS3-DAS4	2	1875065	7.66678	2.15387e-08	1872910	1873059	-	-2006	-2006	upstream	sORF1951	sorf
Relative_root_growth_rate_DAS3-DAS4	3	3653368	5.46589	3.42063e-06	3639435	3646061	+	13933	13933	downstream	AT3G11560	gene
Relative_root_growth_rate_DAS3-DAS4	3	3653368	5.46589	3.42063e-06	3660377	3663734	+	-7009	-7009	upstream	AT3G11590	gene
Relative_root_growth_rate_DAS3-DAS4	3	3653368	5.46589	3.42063e-06	3645022	3647542	-	-5826	-5826	upstream	AT3G11570	gene	TBL8	TRICHOME BIREFRINGENCE-LIKE 8
Relative_root_growth_rate_DAS3-DAS4	3	3653368	5.46589	3.42063e-06	3648924	3651332	-	-2036	-2036	upstream	AT3G11580	gene
Relative_root_growth_rate_DAS3-DAS4	3	3653368	5.46589	3.42063e-06	3652427	3652531	-	-837	-837	upstream	sORF3655	sorf
Relative_root_growth_rate_DAS3-DAS4	3	4684901	5.41604	3.83675e-06	4672919	4676162	+	11982	11982	downstream	AT3G14100	gene
Relative_root_growth_rate_DAS3-DAS4	3	4684901	5.41604	3.83675e-06	4677813	4685666	+	7088	0	in gene	AT3G14120	gene
Relative_root_growth_rate_DAS3-DAS4	3	4684901	5.41604	3.83675e-06	4688546	4690404	+	-3645	-3645	upstream	AT3G14140	gene
Relative_root_growth_rate_DAS3-DAS4	3	4684901	5.41604	3.83675e-06	4693361	4695604	+	-8460	-8460	upstream	AT3G14160	gene
Relative_root_growth_rate_DAS3-DAS4	3	4684901	5.41604	3.83675e-06	4693278	4693403	+	-8377	-8377	upstream	sORF3702	sorf
Relative_root_growth_rate_DAS3-DAS4	3	4684901	5.41604	3.83675e-06	4676118	4677689	-	-7212	-7212	upstream	AT3G14110	gene	FLU	FLUORESCENT IN BLUE LIGHT
Relative_root_growth_rate_DAS3-DAS4	3	4684901	5.41604	3.83675e-06	4685646	4688309	-	3408	745	downstream	AT3G14130	gene	HAOX1
Relative_root_growth_rate_DAS3-DAS4	3	4684901	5.41604	3.83675e-06	4690450	4693001	-	8100	5549	downstream	AT3G14150	gene	HAOX2
Relative_root_growth_rate_DAS3-DAS4	3	4704032	6.02471	9.44685e-07	4693361	4695604	+	10671	10671	downstream	AT3G14160	gene
Relative_root_growth_rate_DAS3-DAS4	3	4704032	6.02471	9.44685e-07	4710483	4711969	+	-6451	-6451	upstream	AT3G14190	gene	CMR1	COPPER MODIFIED RESISTANCE 1
Relative_root_growth_rate_DAS3-DAS4	3	4704032	6.02471	9.44685e-07	4695965	4698120	-	-5912	-5912	upstream	AT3G14170	gene
Relative_root_growth_rate_DAS3-DAS4	3	4704032	6.02471	9.44685e-07	4698563	4705629	-	1597	0	in gene	AT3G14172	gene
Relative_root_growth_rate_DAS3-DAS4	3	4704032	6.02471	9.44685e-07	4707113	4708848	-	4816	3081	downstream	AT3G14180	gene	ASIL2	Arabidopsis 6B-interacting protein 1-like 2
Relative_root_growth_rate_DAS3-DAS4	3	4704032	6.02471	9.44685e-07	4709272	4709814	-	5782	5240	downstream	AT3G14185	gene
Relative_root_growth_rate_DAS3-DAS4	3	4704032	6.02471	9.44685e-07	4712574	4714653	-	10621	8542	downstream	AT3G14200	gene
Relative_root_growth_rate_DAS3-DAS4	3	4705134	5.62361	2.37896e-06	4693361	4695604	+	11773	11773	downstream	AT3G14160	gene
Relative_root_growth_rate_DAS3-DAS4	3	4705134	5.62361	2.37896e-06	4710483	4711969	+	-5349	-5349	upstream	AT3G14190	gene	CMR1	COPPER MODIFIED RESISTANCE 1
Relative_root_growth_rate_DAS3-DAS4	3	4705134	5.62361	2.37896e-06	4715115	4715207	+	-9981	-9981	upstream	sORF3703	sorf
Relative_root_growth_rate_DAS3-DAS4	3	4705134	5.62361	2.37896e-06	4695965	4698120	-	-7014	-7014	upstream	AT3G14170	gene
Relative_root_growth_rate_DAS3-DAS4	3	4705134	5.62361	2.37896e-06	4698563	4705629	-	495	0	in gene	AT3G14172	gene
Relative_root_growth_rate_DAS3-DAS4	3	4705134	5.62361	2.37896e-06	4707113	4708848	-	3714	1979	downstream	AT3G14180	gene	ASIL2	Arabidopsis 6B-interacting protein 1-like 2
Relative_root_growth_rate_DAS3-DAS4	3	4705134	5.62361	2.37896e-06	4709272	4709814	-	4680	4138	downstream	AT3G14185	gene
Relative_root_growth_rate_DAS3-DAS4	3	4705134	5.62361	2.37896e-06	4712574	4714653	-	9519	7440	downstream	AT3G14200	gene
Relative_root_growth_rate_DAS3-DAS4	3	4799833	5.5714	2.68285e-06	4791589	4793684	+	8244	8244	downstream	AT3G14360	gene
Relative_root_growth_rate_DAS3-DAS4	3	4799833	5.5714	2.68285e-06	4806725	4809433	+	-6892	-6892	upstream	AT3G14390	gene
Relative_root_growth_rate_DAS3-DAS4	3	4799833	5.5714	2.68285e-06	4800691	4800783	+	-858	-858	upstream	sORF3705	sorf
Relative_root_growth_rate_DAS3-DAS4	3	4799833	5.5714	2.68285e-06	4805673	4805855	+	-5840	-5840	upstream	sORF3706	sorf
Relative_root_growth_rate_DAS3-DAS4	3	4799833	5.5714	2.68285e-06	4793678	4794417	-	-5416	-5416	upstream	AT3G14362	gene	RTFL10	ROTUNDIFOLIA like 10
Relative_root_growth_rate_DAS3-DAS4	3	4799833	5.5714	2.68285e-06	4797845	4799504	-	-329	-329	upstream	AT3G14370	gene	WAG2
Relative_root_growth_rate_DAS3-DAS4	3	4799833	5.5714	2.68285e-06	4802952	4803811	-	3978	3119	downstream	AT3G14380	gene
Relative_root_growth_rate_DAS3-DAS4	3	4799833	5.5714	2.68285e-06	4805684	4805850	-	6017	5851	downstream	AT3G14385	gene	MIR169F	microRNA169F
Relative_root_growth_rate_DAS3-DAS4	3	4799833	5.5714	2.68285e-06	4800061	4800189	-	356	228	downstream	sORF3704	sorf
Relative_root_growth_rate_DAS3-DAS4	3	14915195	6.01662	9.62457e-07	14905230	14907035	+	9965	9965	downstream	AT3G42800	gene
Relative_root_growth_rate_DAS3-DAS4	3	14915195	6.01662	9.62457e-07	14908575	14910194	+	6620	6620	downstream	AT3G42803	transposable_element_gene
Relative_root_growth_rate_DAS3-DAS4	3	14915195	6.01662	9.62457e-07	14914008	14918667	+	1187	0	in gene	AT3G42806	transposable_element_gene
Relative_root_growth_rate_DAS3-DAS4	3	14915195	6.01662	9.62457e-07	14919657	14920215	+	-4462	-4462	upstream	AT3G42810	transposable_element_gene
Relative_root_growth_rate_DAS3-DAS4	3	14915195	6.01662	9.62457e-07	14917516	14917650	+	-2321	-2321	upstream	sORF4514	sorf
Relative_root_growth_rate_DAS3-DAS4	3	14915195	6.01662	9.62457e-07	14921037	14927032	-	11837	5842	downstream	AT3G42820	transposable_element_gene
Relative_root_growth_rate_DAS3-DAS4	3	14915195	6.01662	9.62457e-07	14906416	14906631	-	-8564	-8564	upstream	sORF4511	sorf
Relative_root_growth_rate_DAS3-DAS4	3	14915195	6.01662	9.62457e-07	14908735	14908839	-	-6356	-6356	upstream	sORF4512	sorf
Relative_root_growth_rate_DAS3-DAS4	3	14915195	6.01662	9.62457e-07	14908888	14908998	-	-6197	-6197	upstream	sORF4513	sorf
Relative_root_growth_rate_DAS3-DAS4	3	15347225	5.37324	4.23407e-06	15345315	15345679	+	1910	1910	downstream	AT3G43420	gene
Relative_root_growth_rate_DAS3-DAS4	3	15347225	5.37324	4.23407e-06	15348513	15352811	+	-1288	-1288	upstream	AT3G43425	transposable_element_gene
Relative_root_growth_rate_DAS3-DAS4	3	15347225	5.37324	4.23407e-06	15338471	15338578	+	8754	8754	downstream	sORF4542	sorf
Relative_root_growth_rate_DAS3-DAS4	3	15347225	5.37324	4.23407e-06	15340504	15341109	-	-6116	-6116	upstream	AT3G43410	gene
Relative_root_growth_rate_DAS3-DAS4	3	15347225	5.37324	4.23407e-06	15354535	15355304	-	8079	7310	downstream	AT3G43430	gene
Relative_root_growth_rate_DAS3-DAS4	3	15347225	5.37324	4.23407e-06	15355849	15355986	-	8761	8624	downstream	AT3G43431	gene
Relative_root_growth_rate_DAS3-DAS4	4	7846339	5.74479	1.79975e-06	7836675	7837684	+	9664	9664	downstream	AT4G13480	gene	MYB79	myb domain protein 79
Relative_root_growth_rate_DAS3-DAS4	4	7846339	5.74479	1.79975e-06	7845707	7845927	+	632	632	downstream	AT4G13493	gene	MIR850A	microRNA850A
Relative_root_growth_rate_DAS3-DAS4	4	7846339	5.74479	1.79975e-06	7846597	7846899	+	-258	-258	upstream	AT4G13494	gene	MIR863A	microRNA863A
Relative_root_growth_rate_DAS3-DAS4	4	7846339	5.74479	1.79975e-06	7842967	7846774	+	3372	0	in gene	AT4G13495	gene
Relative_root_growth_rate_DAS3-DAS4	4	7846339	5.74479	1.79975e-06	7847171	7847365	+	-832	-832	upstream	sORF5685	sorf
Relative_root_growth_rate_DAS3-DAS4	4	7846339	5.74479	1.79975e-06	7843383	7843166	+	2956	2956	downstream	sORF5684	sorf
Relative_root_growth_rate_DAS3-DAS4	4	7846339	5.74479	1.79975e-06	7839137	7840284	-	-6055	-6055	upstream	AT4G13490	gene
Relative_root_growth_rate_DAS3-DAS4	5	7737142	8.02803	9.37505e-09	7726788	7727809	+	10354	10354	downstream	AT5G23030	gene	TET12	tetraspanin12
Relative_root_growth_rate_DAS3-DAS4	5	7737142	8.02803	9.37505e-09	7741898	7742978	+	-4756	-4756	upstream	AT5G23070	gene	TK1b	thymidine kinase 1b
Relative_root_growth_rate_DAS3-DAS4	5	7737142	8.02803	9.37505e-09	7728020	7728455	-	-8687	-8687	upstream	AT5G23035	gene
Relative_root_growth_rate_DAS3-DAS4	5	7737142	8.02803	9.37505e-09	7729317	7731036	-	-6106	-6106	upstream	AT5G23040	gene	CPP1	CHAPERONE-LIKE PROTEIN OF POR1
Relative_root_growth_rate_DAS3-DAS4	5	7737142	8.02803	9.37505e-09	7731269	7735439	-	-1703	-1703	upstream	AT5G23050	gene	AAE17	acyl-activating enzyme 17
Relative_root_growth_rate_DAS3-DAS4	5	7737142	8.02803	9.37505e-09	7736590	7738535	-	1393	0	in gene	AT5G23060	gene	CaS	calcium sensing receptor
Relative_root_growth_rate_DAS3-DAS4	5	7737142	8.02803	9.37505e-09	7740610	7740697	-	3555	3468	downstream	AT5G23065	gene	MIR162B	microRNA162B
Relative_root_growth_rate_DAS3-DAS4	5	7737142	8.02803	9.37505e-09	7742940	7748933	-	11791	5798	downstream	AT5G23080	gene	TGH	TOUGH
Relative_root_growth_rate_DAS3-DAS4	5	8233992	5.55651	2.77643e-06	8225861	8227551	+	8131	8131	downstream	AT5G24220	gene
Relative_root_growth_rate_DAS3-DAS4	5	8233992	5.55651	2.77643e-06	8228892	8230964	+	5100	5100	downstream	AT5G24230	gene
Relative_root_growth_rate_DAS3-DAS4	5	8233992	5.55651	2.77643e-06	8230942	8234150	-	158	0	in gene	AT5G24240	gene
Relative_root_growth_rate_DAS3-DAS4	5	8233992	5.55651	2.77643e-06	8233696	8234652	-	660	0	in gene	AT5G24250	gene
Relative_root_growth_rate_DAS3-DAS4	5	8233992	5.55651	2.77643e-06	8234723	8238244	-	4252	731	downstream	AT5G24260	gene
Relative_root_growth_rate_DAS3-DAS4	5	8233992	5.55651	2.77643e-06	8238534	8243357	-	9365	4542	downstream	AT5G24270	gene	SOS3	SALT OVERLY SENSITIVE 3
Relative_root_growth_rate_DAS3-DAS4	5	14539971	5.70344	1.97951e-06	14518316	14533930	+	21655	21655	downstream	AT5G36870	gene	GSL09	glucan synthase-like 9
Relative_root_growth_rate_DAS3-DAS4	5	14539971	5.70344	1.97951e-06	14546924	14548203	+	-6953	-6953	upstream	AT5G36900	gene
Relative_root_growth_rate_DAS3-DAS4	5	14539971	5.70344	1.97951e-06	14534613	14540299	-	328	0	in gene	AT5G36880	gene	ACS	acetyl-CoA synthetase
Relative_root_growth_rate_DAS3-DAS4	5	14539971	5.70344	1.97951e-06	14541350	14546230	-	6259	1379	downstream	AT5G36890	gene	BGLU42	beta glucosidase 42
Relative_root_growth_rate_DAS3-DAS4	5	18849317	7.95124	1.11883e-08	18835618	18839546	+	13699	13699	downstream	AT5G46450	gene
Relative_root_growth_rate_DAS3-DAS4	5	18849317	7.95124	1.11883e-08	18840305	18842398	+	9012	9012	downstream	AT5G46460	gene
Relative_root_growth_rate_DAS3-DAS4	5	18849317	7.95124	1.11883e-08	18842701	18849741	+	6616	0	in gene	AT5G46470	gene	RPS6	RESISTANT TO P. SYRINGAE 6
Relative_root_growth_rate_DAS3-DAS4	5	18849317	7.95124	1.11883e-08	18850776	18853843	+	-1459	-1459	upstream	AT5G46490	gene
Relative_root_growth_rate_DAS3-DAS4	5	18849317	7.95124	1.11883e-08	18856454	18857787	+	-7137	-7137	upstream	AT5G46500	gene
Relative_root_growth_rate_DAS3-DAS4	5	19074510	6.70863	1.956e-07	19072009	19079334	+	2501	0	in gene	AT5G47010	gene	UPF1
Relative_root_growth_rate_DAS3-DAS4	5	19074510	6.70863	1.956e-07	19081458	19090023	+	-6948	-6948	upstream	AT5G47020	gene
Relative_root_growth_rate_DAS3-DAS4	5	19074510	6.70863	1.956e-07	19068350	19068505	+	6160	6160	downstream	sORF7458	sorf
Relative_root_growth_rate_DAS3-DAS4	5	19074510	6.70863	1.956e-07	19065453	19066007	-	-8503	-8503	upstream	AT5G46980	gene
Relative_root_growth_rate_DAS3-DAS4	5	19074510	6.70863	1.956e-07	19067692	19068255	-	-6255	-6255	upstream	AT5G46990	gene
Relative_root_growth_rate_DAS3-DAS4	5	19074510	6.70863	1.956e-07	19068944	19070333	-	-4177	-4177	upstream	AT5G47000	gene
Relative_root_growth_rate_DAS3-DAS4	5	19088368	5.90844	1.23468e-06	19072009	19079334	+	16359	16359	downstream	AT5G47010	gene	UPF1
Relative_root_growth_rate_DAS3-DAS4	5	19088368	5.90844	1.23468e-06	19081458	19090023	+	6910	0	in gene	AT5G47020	gene
Relative_root_growth_rate_DAS3-DAS4	5	19088368	5.90844	1.23468e-06	19090298	19092314	+	-1930	-1930	upstream	AT5G47030	gene
Relative_root_growth_rate_DAS3-DAS4	5	19088368	5.90844	1.23468e-06	19093152	19098715	-	10347	4784	downstream	AT5G47040	gene	LON2	lon protease 2
Relative_root_growth_rate_DAS3-DAS4	5	19091328	6.70863	1.956e-07	19081458	19090023	+	9870	9870	downstream	AT5G47020	gene
Relative_root_growth_rate_DAS3-DAS4	5	19091328	6.70863	1.956e-07	19090298	19092314	+	1030	0	in gene	AT5G47030	gene
Relative_root_growth_rate_DAS3-DAS4	5	19091328	6.70863	1.956e-07	19099527	19099823	+	-8199	-8199	upstream	sORF7459	sorf
Relative_root_growth_rate_DAS3-DAS4	5	19091328	6.70863	1.956e-07	19093152	19098715	-	7387	1824	downstream	AT5G47040	gene	LON2	lon protease 2
Relative_root_growth_rate_DAS3-DAS4	5	20759896	5.24995	5.62409e-06	20750660	20752024	+	9236	9236	downstream	AT5G51040	gene	SDHAF2	Succinate dehydrogenase assembly factor 2
Relative_root_growth_rate_DAS3-DAS4	5	20759896	5.24995	5.62409e-06	20753381	20755714	+	6515	6515	downstream	AT5G51050	gene	APC2	ATP/phosphate carrier 2
Relative_root_growth_rate_DAS3-DAS4	5	20759896	5.24995	5.62409e-06	20756330	20756411	+	3566	3566	downstream	AT5G51055	gene
Relative_root_growth_rate_DAS3-DAS4	5	20759896	5.24995	5.62409e-06	20764315	20768681	+	-4419	-4419	upstream	AT5G51070	gene	SAG15	SENESCENCE ASSOCIATED GENE 15
Relative_root_growth_rate_DAS3-DAS4	5	20759896	5.24995	5.62409e-06	20757284	20762431	-	2535	0	in gene	AT5G51060	gene	RHD2	ROOT HAIR DEFECTIVE 2
Relative_root_growth_rate_DAS3-DAS4	5	20759896	5.24995	5.62409e-06	20768804	20771032	-	11136	8908	downstream	AT5G51080	gene
Relative_root_growth_rate_DAS4-DAS5	1	28149263	7.16653	6.81505e-08	28144132	28145049	+	5131	5131	downstream	AT1G74930	gene	ORA47
Relative_root_growth_rate_DAS4-DAS5	1	28149263	7.16653	6.81505e-08	28146059	28147378	+	3204	3204	downstream	AT1G74940	gene
Relative_root_growth_rate_DAS4-DAS5	1	28149263	7.16653	6.81505e-08	28139009	28142744	-	-6519	-6519	upstream	AT1G74920	gene	ALDH10A8	aldehyde dehydrogenase 10A8
Relative_root_growth_rate_DAS4-DAS5	1	28149263	7.16653	6.81505e-08	28143997	28144098	-	-5165	-5165	upstream	AT1G74929	gene
Relative_root_growth_rate_DAS4-DAS5	1	28149263	7.16653	6.81505e-08	28148575	28150444	-	1181	0	in gene	AT1G74950	gene	TIFY10B
Relative_root_growth_rate_DAS4-DAS5	1	28149263	7.16653	6.81505e-08	28151924	28156259	-	6996	2661	downstream	AT1G74960	gene	KAS2	BETA-KETOACYL-ACP SYNTHETASE 2
Relative_root_growth_rate_DAS4-DAS5	1	28149263	7.16653	6.81505e-08	28157530	28159302	-	10039	8267	downstream	AT1G74970	gene	TWN3
Relative_root_growth_rate_DAS4-DAS5	1	28149263	7.16653	6.81505e-08	28151039	28151137	-	1874	1776	downstream	sORF1666	sorf
Relative_root_growth_rate_DAS4-DAS5	2	2235155	5.88952	1.28967e-06	2229602	2232106	+	5553	5553	downstream	AT2G05830	gene	MTI1	5-METHYLTHIORIBOSE KINASE 1
Relative_root_growth_rate_DAS4-DAS5	2	2235155	5.88952	1.28967e-06	2234092	2236294	+	1063	0	in gene	AT2G05840	gene	PAA2	20S proteasome subunit PAA2
Relative_root_growth_rate_DAS4-DAS5	2	2235155	5.88952	1.28967e-06	2236521	2238590	-	3435	1366	downstream	AT2G05845	transposable_element_gene
Relative_root_growth_rate_DAS4-DAS5	2	2235155	5.88952	1.28967e-06	2242681	2244487	-	9332	7526	downstream	AT2G05850	gene	scpl38	serine carboxypeptidase-like 38
Relative_root_growth_rate_DAS4-DAS5	2	2235155	5.88952	1.28967e-06	2233151	2233255	-	-1900	-1900	upstream	sORF1994	sorf
Relative_root_growth_rate_DAS4-DAS5	2	12542961	6.43952	3.63477e-07	12530838	12535399	+	12123	12123	downstream	AT2G29140	gene	PUM3	pumilio 3
Relative_root_growth_rate_DAS4-DAS5	2	12542961	6.43952	3.63477e-07	12543023	12543835	+	-62	-62	upstream	AT2G29180	gene
Relative_root_growth_rate_DAS4-DAS5	2	12542961	6.43952	3.63477e-07	12535715	12536964	-	-5997	-5997	upstream	AT2G29150	gene
Relative_root_growth_rate_DAS4-DAS5	2	12542961	6.43952	3.63477e-07	12537251	12539334	-	-3627	-3627	upstream	AT2G29160	pseudogene
Relative_root_growth_rate_DAS4-DAS5	2	12542961	6.43952	3.63477e-07	12539812	12541464	-	-1497	-1497	upstream	AT2G29165	transposable_element_gene
Relative_root_growth_rate_DAS4-DAS5	2	12542961	6.43952	3.63477e-07	12541864	12542282	-	-679	-679	upstream	AT2G29170	gene
Relative_root_growth_rate_DAS4-DAS5	2	12542961	6.43952	3.63477e-07	12543812	12548563	-	5602	851	downstream	AT2G29190	gene	PUM2	pumilio 2
Relative_root_growth_rate_DAS4-DAS5	2	12542961	6.43952	3.63477e-07	12548931	12553433	-	10472	5970	downstream	AT2G29200	gene	PUM1	pumilio 1
Relative_root_growth_rate_DAS4-DAS5	2	12542961	6.43952	3.63477e-07	12548562	12548684	-	5723	5601	downstream	sORF3034	sorf
Relative_root_growth_rate_DAS4-DAS5	3	4840927	6.38353	4.13499e-07	4849788	4851601	+	-8861	-8861	upstream	AT3G14450	gene	CID9	CTC-interacting domain 9
Relative_root_growth_rate_DAS4-DAS5	3	4840927	6.38353	4.13499e-07	4847248	4847343	+	-6321	-6321	upstream	sORF3710	sorf
Relative_root_growth_rate_DAS4-DAS5	3	4840927	6.38353	4.13499e-07	4831288	4833599	-	-7328	-7328	upstream	AT3G14440	gene	STO1	SALT TOLERANT 1
Relative_root_growth_rate_DAS4-DAS5	3	4841425	6.66878	2.14397e-07	4849788	4851601	+	-8363	-8363	upstream	AT3G14450	gene	CID9	CTC-interacting domain 9
Relative_root_growth_rate_DAS4-DAS5	3	4841425	6.66878	2.14397e-07	4847248	4847343	+	-5823	-5823	upstream	sORF3710	sorf
Relative_root_growth_rate_DAS4-DAS5	3	4841425	6.66878	2.14397e-07	4831288	4833599	-	-7826	-7826	upstream	AT3G14440	gene	STO1	SALT TOLERANT 1
Relative_root_growth_rate_DAS4-DAS5	3	8062810	6.98871	1.02634e-07	8068516	8071559	+	-5706	-5706	upstream	AT3G22810	gene
Relative_root_growth_rate_DAS4-DAS5	3	8062810	6.98871	1.02634e-07	8062702	8062827	+	108	0	in gene	sORF3887	sorf
Relative_root_growth_rate_DAS4-DAS5	3	8062810	6.98871	1.02634e-07	8071966	8072151	+	-9156	-9156	upstream	sORF3890	sorf
Relative_root_growth_rate_DAS4-DAS5	3	8062810	6.98871	1.02634e-07	8052318	8058764	-	-4046	-4046	upstream	AT3G22790	gene	NET1A	Networked 1A
Relative_root_growth_rate_DAS4-DAS5	3	8062810	6.98871	1.02634e-07	8062888	8064556	-	1746	78	downstream	AT3G22800	gene
Relative_root_growth_rate_DAS4-DAS5	3	8062810	6.98871	1.02634e-07	8067706	8067807	-	4997	4896	downstream	sORF3889	sorf
Relative_root_growth_rate_DAS4-DAS5	3	8062810	6.98871	1.02634e-07	8066567	8066692	-	3882	3757	downstream	sORF3888	sorf
Relative_root_growth_rate_DAS4-DAS5	3	17597070	5.84712	1.42193e-06	17590729	17591455	+	6341	6341	downstream	AT3G47710	gene	BNQ3	BANQUO 3
Relative_root_growth_rate_DAS4-DAS5	3	17597070	5.84712	1.42193e-06	17592625	17594132	+	4445	4445	downstream	AT3G47720	gene	SRO4	similar to RCD one 4
Relative_root_growth_rate_DAS4-DAS5	3	17597070	5.84712	1.42193e-06	17600651	17604965	+	-3581	-3581	upstream	AT3G47740	gene	ATH2	ABC2 homolog 2
Relative_root_growth_rate_DAS4-DAS5	3	17597070	5.84712	1.42193e-06	17606427	17610889	+	-9357	-9357	upstream	AT3G47750	gene	ATATH3
Relative_root_growth_rate_DAS4-DAS5	3	17597070	5.84712	1.42193e-06	17594060	17598896	-	1826	0	in gene	AT3G47730	gene	ATH1	ABC2 homolog 1
Relative_root_growth_rate_DAS5-DAS6	2	339600	6.72452	1.88572e-07	328089	332113	+	11511	11511	downstream	AT2G01750	gene	MAP70-3	microtubule-associated proteins 70-3
Relative_root_growth_rate_DAS5-DAS6	2	339600	6.72452	1.88572e-07	332967	334696	+	6633	6633	downstream	AT2G01760	gene	RR14	response regulator 14
Relative_root_growth_rate_DAS5-DAS6	2	339600	6.72452	1.88572e-07	347537	350179	+	-7937	-7937	upstream	AT2G01810	gene
Relative_root_growth_rate_DAS5-DAS6	2	339600	6.72452	1.88572e-07	332194	332781	-	-6819	-6819	upstream	AT2G01755	gene
Relative_root_growth_rate_DAS5-DAS6	2	339600	6.72452	1.88572e-07	334772	336438	-	-3162	-3162	upstream	AT2G01770	gene	VIT1	vacuolar iron transporter 1
Relative_root_growth_rate_DAS5-DAS6	2	339600	6.72452	1.88572e-07	338024	339871	-	271	0	in gene	AT2G01780	gene
Relative_root_growth_rate_DAS5-DAS6	2	339600	6.72452	1.88572e-07	341322	342480	-	2880	1722	downstream	AT2G01790	gene
Relative_root_growth_rate_DAS5-DAS6	2	339600	6.72452	1.88572e-07	343562	345254	-	5654	3962	downstream	AT2G01800	gene
Relative_root_growth_rate_DAS5-DAS6	2	1093685	6.01407	9.68124e-07	1093264	1094481	+	421	0	in gene	AT2G03580	gene
Relative_root_growth_rate_DAS5-DAS6	2	1093685	6.01407	9.68124e-07	1094757	1096968	+	-1072	-1072	upstream	AT2G03590	gene	UPS1	ureide permease 1
Relative_root_growth_rate_DAS5-DAS6	2	1093685	6.01407	9.68124e-07	1096987	1098826	+	-3302	-3302	upstream	AT2G03600	gene	UPS3	ureide permease 3
Relative_root_growth_rate_DAS5-DAS6	2	1093685	6.01407	9.68124e-07	1099070	1100202	+	-5385	-5385	upstream	AT2G03610	gene
Relative_root_growth_rate_DAS5-DAS6	2	1093685	6.01407	9.68124e-07	1103205	1104230	+	-9520	-9520	upstream	AT2G03630	gene
Relative_root_growth_rate_DAS5-DAS6	2	1093685	6.01407	9.68124e-07	1085560	1085988	-	-7697	-7697	upstream	AT2G03570	gene
Relative_root_growth_rate_DAS5-DAS6	2	1093685	6.01407	9.68124e-07	1100339	1103495	-	9810	6654	downstream	AT2G03620	gene	MRS2-5
Relative_root_growth_rate_DAS5-DAS6	2	1097211	5.69231	2.03093e-06	1093264	1094481	+	3947	3947	downstream	AT2G03580	gene
Relative_root_growth_rate_DAS5-DAS6	2	1097211	5.69231	2.03093e-06	1094757	1096968	+	2454	2454	downstream	AT2G03590	gene	UPS1	ureide permease 1
Relative_root_growth_rate_DAS5-DAS6	2	1097211	5.69231	2.03093e-06	1096987	1098826	+	224	0	in gene	AT2G03600	gene	UPS3	ureide permease 3
Relative_root_growth_rate_DAS5-DAS6	2	1097211	5.69231	2.03093e-06	1099070	1100202	+	-1859	-1859	upstream	AT2G03610	gene
Relative_root_growth_rate_DAS5-DAS6	2	1097211	5.69231	2.03093e-06	1103205	1104230	+	-5994	-5994	upstream	AT2G03630	gene
Relative_root_growth_rate_DAS5-DAS6	2	1097211	5.69231	2.03093e-06	1100339	1103495	-	6284	3128	downstream	AT2G03620	gene	MRS2-5
Relative_root_growth_rate_DAS5-DAS6	2	1097211	5.69231	2.03093e-06	1104307	1106867	-	9656	7096	downstream	AT2G03640	gene
Relative_root_growth_rate_DAS5-DAS6	3	4684901	6.39596	4.01828e-07	4672919	4676162	+	11982	11982	downstream	AT3G14100	gene
Relative_root_growth_rate_DAS5-DAS6	3	4684901	6.39596	4.01828e-07	4677813	4685666	+	7088	0	in gene	AT3G14120	gene
Relative_root_growth_rate_DAS5-DAS6	3	4684901	6.39596	4.01828e-07	4688546	4690404	+	-3645	-3645	upstream	AT3G14140	gene
Relative_root_growth_rate_DAS5-DAS6	3	4684901	6.39596	4.01828e-07	4693361	4695604	+	-8460	-8460	upstream	AT3G14160	gene
Relative_root_growth_rate_DAS5-DAS6	3	4684901	6.39596	4.01828e-07	4693278	4693403	+	-8377	-8377	upstream	sORF3702	sorf
Relative_root_growth_rate_DAS5-DAS6	3	4684901	6.39596	4.01828e-07	4676118	4677689	-	-7212	-7212	upstream	AT3G14110	gene	FLU	FLUORESCENT IN BLUE LIGHT
Relative_root_growth_rate_DAS5-DAS6	3	4684901	6.39596	4.01828e-07	4685646	4688309	-	3408	745	downstream	AT3G14130	gene	HAOX1
Relative_root_growth_rate_DAS5-DAS6	3	4684901	6.39596	4.01828e-07	4690450	4693001	-	8100	5549	downstream	AT3G14150	gene	HAOX2
Relative_root_growth_rate_DAS5-DAS6	3	4704032	7.29743	5.04162e-08	4693361	4695604	+	10671	10671	downstream	AT3G14160	gene
Relative_root_growth_rate_DAS5-DAS6	3	4704032	7.29743	5.04162e-08	4710483	4711969	+	-6451	-6451	upstream	AT3G14190	gene	CMR1	COPPER MODIFIED RESISTANCE 1
Relative_root_growth_rate_DAS5-DAS6	3	4704032	7.29743	5.04162e-08	4695965	4698120	-	-5912	-5912	upstream	AT3G14170	gene
Relative_root_growth_rate_DAS5-DAS6	3	4704032	7.29743	5.04162e-08	4698563	4705629	-	1597	0	in gene	AT3G14172	gene
Relative_root_growth_rate_DAS5-DAS6	3	4704032	7.29743	5.04162e-08	4707113	4708848	-	4816	3081	downstream	AT3G14180	gene	ASIL2	Arabidopsis 6B-interacting protein 1-like 2
Relative_root_growth_rate_DAS5-DAS6	3	4704032	7.29743	5.04162e-08	4709272	4709814	-	5782	5240	downstream	AT3G14185	gene
Relative_root_growth_rate_DAS5-DAS6	3	4704032	7.29743	5.04162e-08	4712574	4714653	-	10621	8542	downstream	AT3G14200	gene
Relative_root_growth_rate_DAS5-DAS6	3	4705134	6.55991	2.75481e-07	4693361	4695604	+	11773	11773	downstream	AT3G14160	gene
Relative_root_growth_rate_DAS5-DAS6	3	4705134	6.55991	2.75481e-07	4710483	4711969	+	-5349	-5349	upstream	AT3G14190	gene	CMR1	COPPER MODIFIED RESISTANCE 1
Relative_root_growth_rate_DAS5-DAS6	3	4705134	6.55991	2.75481e-07	4715115	4715207	+	-9981	-9981	upstream	sORF3703	sorf
Relative_root_growth_rate_DAS5-DAS6	3	4705134	6.55991	2.75481e-07	4695965	4698120	-	-7014	-7014	upstream	AT3G14170	gene
Relative_root_growth_rate_DAS5-DAS6	3	4705134	6.55991	2.75481e-07	4698563	4705629	-	495	0	in gene	AT3G14172	gene
Relative_root_growth_rate_DAS5-DAS6	3	4705134	6.55991	2.75481e-07	4707113	4708848	-	3714	1979	downstream	AT3G14180	gene	ASIL2	Arabidopsis 6B-interacting protein 1-like 2
Relative_root_growth_rate_DAS5-DAS6	3	4705134	6.55991	2.75481e-07	4709272	4709814	-	4680	4138	downstream	AT3G14185	gene
Relative_root_growth_rate_DAS5-DAS6	3	4705134	6.55991	2.75481e-07	4712574	4714653	-	9519	7440	downstream	AT3G14200	gene
Relative_root_growth_rate_DAS5-DAS6	3	4799833	6.09308	8.07082e-07	4791589	4793684	+	8244	8244	downstream	AT3G14360	gene
Relative_root_growth_rate_DAS5-DAS6	3	4799833	6.09308	8.07082e-07	4806725	4809433	+	-6892	-6892	upstream	AT3G14390	gene
Relative_root_growth_rate_DAS5-DAS6	3	4799833	6.09308	8.07082e-07	4800691	4800783	+	-858	-858	upstream	sORF3705	sorf
Relative_root_growth_rate_DAS5-DAS6	3	4799833	6.09308	8.07082e-07	4805673	4805855	+	-5840	-5840	upstream	sORF3706	sorf
Relative_root_growth_rate_DAS5-DAS6	3	4799833	6.09308	8.07082e-07	4793678	4794417	-	-5416	-5416	upstream	AT3G14362	gene	RTFL10	ROTUNDIFOLIA like 10
Relative_root_growth_rate_DAS5-DAS6	3	4799833	6.09308	8.07082e-07	4797845	4799504	-	-329	-329	upstream	AT3G14370	gene	WAG2
Relative_root_growth_rate_DAS5-DAS6	3	4799833	6.09308	8.07082e-07	4802952	4803811	-	3978	3119	downstream	AT3G14380	gene
Relative_root_growth_rate_DAS5-DAS6	3	4799833	6.09308	8.07082e-07	4805684	4805850	-	6017	5851	downstream	AT3G14385	gene	MIR169F	microRNA169F
Relative_root_growth_rate_DAS5-DAS6	3	4799833	6.09308	8.07082e-07	4800061	4800189	-	356	228	downstream	sORF3704	sorf
Relative_root_growth_rate_DAS5-DAS6	3	4840927	5.85308	1.40254e-06	4849788	4851601	+	-8861	-8861	upstream	AT3G14450	gene	CID9	CTC-interacting domain 9
Relative_root_growth_rate_DAS5-DAS6	3	4840927	5.85308	1.40254e-06	4847248	4847343	+	-6321	-6321	upstream	sORF3710	sorf
Relative_root_growth_rate_DAS5-DAS6	3	4840927	5.85308	1.40254e-06	4831288	4833599	-	-7328	-7328	upstream	AT3G14440	gene	STO1	SALT TOLERANT 1
Relative_root_growth_rate_DAS5-DAS6	3	4841425	6.15091	7.06469e-07	4849788	4851601	+	-8363	-8363	upstream	AT3G14450	gene	CID9	CTC-interacting domain 9
Relative_root_growth_rate_DAS5-DAS6	3	4841425	6.15091	7.06469e-07	4847248	4847343	+	-5823	-5823	upstream	sORF3710	sorf
Relative_root_growth_rate_DAS5-DAS6	3	4841425	6.15091	7.06469e-07	4831288	4833599	-	-7826	-7826	upstream	AT3G14440	gene	STO1	SALT TOLERANT 1
Relative_root_growth_rate_DAS5-DAS6	3	4848969	5.66808	2.14743e-06	4849788	4851601	+	-819	-819	upstream	AT3G14450	gene	CID9	CTC-interacting domain 9
Relative_root_growth_rate_DAS5-DAS6	3	4848969	5.66808	2.14743e-06	4851696	4851812	+	-2727	-2727	upstream	AT3G14452	gene
Relative_root_growth_rate_DAS5-DAS6	3	4848969	5.66808	2.14743e-06	4857940	4861247	+	-8971	-8971	upstream	AT3G14470	gene
Relative_root_growth_rate_DAS5-DAS6	3	4848969	5.66808	2.14743e-06	4847248	4847343	+	1721	1721	downstream	sORF3710	sorf
Relative_root_growth_rate_DAS5-DAS6	3	4848969	5.66808	2.14743e-06	4851990	4856264	-	7295	3021	downstream	AT3G14460	gene
Relative_root_growth_rate_DAS5-DAS6	3	14563504	7.51975	3.02167e-08	14546388	14553611	+	17116	17116	downstream	AT3G42431	transposable_element_gene
Relative_root_growth_rate_DAS5-DAS6	3	14563504	7.51975	3.02167e-08	14564581	14569779	+	-1077	-1077	upstream	AT3G42434	transposable_element_gene
Relative_root_growth_rate_DAS5-DAS6	3	14563504	7.51975	3.02167e-08	14570230	14571625	+	-6726	-6726	upstream	AT3G42436	transposable_element_gene
Relative_root_growth_rate_DAS5-DAS6	3	14563504	7.51975	3.02167e-08	14556920	14558482	-	-5022	-5022	upstream	AT3G42432	transposable_element_gene
Relative_root_growth_rate_DAS5-DAS6	3	14563504	7.51975	3.02167e-08	14558641	14560743	-	-2761	-2761	upstream	AT3G42433	transposable_element_gene
Relative_root_growth_rate_DAS5-DAS6	3	14563504	7.51975	3.02167e-08	14572251	14572361	-	8857	8747	downstream	sORF4481	sorf
Relative_root_growth_rate_DAS5-DAS6	3	14580119	5.95731	1.10329e-06	14570230	14571625	+	9889	9889	downstream	AT3G42436	transposable_element_gene
Relative_root_growth_rate_DAS5-DAS6	3	14580119	5.95731	1.10329e-06	14574279	14576753	+	5840	5840	downstream	AT3G42438	transposable_element_gene
Relative_root_growth_rate_DAS5-DAS6	3	14580119	5.95731	1.10329e-06	14577331	14577824	+	2788	2788	downstream	AT3G42440	transposable_element_gene
Relative_root_growth_rate_DAS5-DAS6	3	14580119	5.95731	1.10329e-06	14586114	14588382	+	-5995	-5995	upstream	AT3G42450	transposable_element_gene
Relative_root_growth_rate_DAS5-DAS6	3	14580119	5.95731	1.10329e-06	14581046	14583365	-	3246	927	downstream	AT3G42445	transposable_element_gene
Relative_root_growth_rate_DAS5-DAS6	3	14580119	5.95731	1.10329e-06	14580123	14580230	-	111	4	downstream	sORF4482	sorf
Relative_root_growth_rate_DAS5-DAS6	3	14580119	5.95731	1.10329e-06	14572251	14572361	-	-7758	-7758	upstream	sORF4481	sorf
Relative_root_growth_rate_DAS5-DAS6	4	6761500	6.09572	8.02204e-07	6759303	6760794	+	2197	2197	downstream	AT4G11070	gene	WRKY41
Relative_root_growth_rate_DAS5-DAS6	4	6761500	6.09572	8.02204e-07	6768614	6770184	+	-7114	-7114	upstream	AT4G11100	gene
Relative_root_growth_rate_DAS5-DAS6	4	6761500	6.09572	8.02204e-07	6754587	6756532	-	-4968	-4968	upstream	AT4G11060	gene	MTSSB	mitochondrially targeted single-stranded DNA binding protein
Relative_root_growth_rate_DAS5-DAS6	4	6761500	6.09572	8.02204e-07	6760867	6763272	-	1772	0	in gene	AT4G11080	gene	3xHMG-box1	3xHigh Mobility Group-box1
Relative_root_growth_rate_DAS5-DAS6	4	6761500	6.09572	8.02204e-07	6764537	6766268	-	4768	3037	downstream	AT4G11090	gene	TBL23	TRICHOME BIREFRINGENCE-LIKE 23
Relative_root_growth_rate_DAS5-DAS6	4	13436621	5.73716	1.83164e-06	13424549	13427319	+	12072	12072	downstream	AT4G26610	gene	D6PKL1	D6 protein kinase like 1
Relative_root_growth_rate_DAS5-DAS6	4	13436621	5.73716	1.83164e-06	13444850	13448212	+	-8229	-8229	upstream	AT4G26650	gene
Relative_root_growth_rate_DAS5-DAS6	4	13436621	5.73716	1.83164e-06	13427411	13429964	-	-6657	-6657	upstream	AT4G26620	gene
Relative_root_growth_rate_DAS5-DAS6	4	13436621	5.73716	1.83164e-06	13430527	13435770	-	-851	-851	upstream	AT4G26630	gene
Relative_root_growth_rate_DAS5-DAS6	4	13436621	5.73716	1.83164e-06	13437071	13440835	-	4214	450	downstream	AT4G26640	gene	WRKY20
Relative_root_growth_rate_DAS5-DAS6	4	17657997	7.17667	6.65786e-08	17646408	17648684	+	11589	11589	downstream	AT4G37560	gene
Relative_root_growth_rate_DAS5-DAS6	4	17657997	7.17667	6.65786e-08	17658612	17660878	+	-615	-615	upstream	AT4G37580	gene	UNS2	UNUSUAL SUGAR RESPONSE 2
Relative_root_growth_rate_DAS5-DAS6	4	17657997	7.17667	6.65786e-08	17657723	17657881	+	274	274	downstream	sORF6226	sorf
Relative_root_growth_rate_DAS5-DAS6	4	17657997	7.17667	6.65786e-08	17644898	17649055	-	-8942	-8942	upstream	AT4G37553	gene
Relative_root_growth_rate_DAS5-DAS6	4	17657997	7.17667	6.65786e-08	17655173	17656557	-	-1440	-1440	upstream	AT4G37570	transposable_element_gene
Relative_root_growth_rate_DAS5-DAS6	4	17657997	7.17667	6.65786e-08	17662842	17666428	-	8431	4845	downstream	AT4G37590	gene	NPY5	NAKED PINS IN YUC MUTANTS 5
Relative_root_growth_rate_DAS5-DAS6	4	17657997	7.17667	6.65786e-08	17652376	17652519	-	-5478	-5478	upstream	sORF6225	sorf
Relative_root_growth_rate_DAS5-DAS6	4	17657997	7.17667	6.65786e-08	17667176	17667304	-	9307	9179	downstream	sORF6227	sorf
Relative_root_growth_rate_DAS5-DAS6	4	17660488	6.11358	7.69869e-07	17658612	17660878	+	1876	0	in gene	AT4G37580	gene	UNS2	UNUSUAL SUGAR RESPONSE 2
Relative_root_growth_rate_DAS5-DAS6	4	17660488	6.11358	7.69869e-07	17668951	17670631	+	-8463	-8463	upstream	AT4G37608	gene
Relative_root_growth_rate_DAS5-DAS6	4	17660488	6.11358	7.69869e-07	17657723	17657881	+	2765	2765	downstream	sORF6226	sorf
Relative_root_growth_rate_DAS5-DAS6	4	17660488	6.11358	7.69869e-07	17655173	17656557	-	-3931	-3931	upstream	AT4G37570	transposable_element_gene
Relative_root_growth_rate_DAS5-DAS6	4	17660488	6.11358	7.69869e-07	17662842	17666428	-	5940	2354	downstream	AT4G37590	gene	NPY5	NAKED PINS IN YUC MUTANTS 5
Relative_root_growth_rate_DAS5-DAS6	4	17660488	6.11358	7.69869e-07	17670481	17672353	-	11865	9993	downstream	AT4G37610	gene	BT5	BTB and TAZ domain protein 5
Relative_root_growth_rate_DAS5-DAS6	4	17660488	6.11358	7.69869e-07	17652376	17652519	-	-7969	-7969	upstream	sORF6225	sorf
Relative_root_growth_rate_DAS5-DAS6	4	17660488	6.11358	7.69869e-07	17667176	17667304	-	6816	6688	downstream	sORF6227	sorf
Relative_root_growth_rate_DAS5-DAS6	4	17661353	6.11358	7.69869e-07	17658612	17660878	+	2741	2741	downstream	AT4G37580	gene	UNS2	UNUSUAL SUGAR RESPONSE 2
Relative_root_growth_rate_DAS5-DAS6	4	17661353	6.11358	7.69869e-07	17668951	17670631	+	-7598	-7598	upstream	AT4G37608	gene
Relative_root_growth_rate_DAS5-DAS6	4	17661353	6.11358	7.69869e-07	17657723	17657881	+	3630	3630	downstream	sORF6226	sorf
Relative_root_growth_rate_DAS5-DAS6	4	17661353	6.11358	7.69869e-07	17655173	17656557	-	-4796	-4796	upstream	AT4G37570	transposable_element_gene
Relative_root_growth_rate_DAS5-DAS6	4	17661353	6.11358	7.69869e-07	17662842	17666428	-	5075	1489	downstream	AT4G37590	gene	NPY5	NAKED PINS IN YUC MUTANTS 5
Relative_root_growth_rate_DAS5-DAS6	4	17661353	6.11358	7.69869e-07	17670481	17672353	-	11000	9128	downstream	AT4G37610	gene	BT5	BTB and TAZ domain protein 5
Relative_root_growth_rate_DAS5-DAS6	4	17661353	6.11358	7.69869e-07	17652376	17652519	-	-8834	-8834	upstream	sORF6225	sorf
Relative_root_growth_rate_DAS5-DAS6	4	17661353	6.11358	7.69869e-07	17667176	17667304	-	5951	5823	downstream	sORF6227	sorf
Relative_root_growth_rate_DAS5-DAS6	5	3471244	5.85631	1.39215e-06	3464218	3465687	+	7026	7026	downstream	AT5G10960	gene
Relative_root_growth_rate_DAS5-DAS6	5	3471244	5.85631	1.39215e-06	3469268	3470086	+	1976	1976	downstream	AT5G10970	gene
Relative_root_growth_rate_DAS5-DAS6	5	3471244	5.85631	1.39215e-06	3476839	3477704	+	-5595	-5595	upstream	AT5G10990	gene	SAUR69	SMALL AUXIN UPREGULATED RNA 69
Relative_root_growth_rate_DAS5-DAS6	5	3471244	5.85631	1.39215e-06	3467931	3468074	+	3313	3313	downstream	sORF6473	sorf
Relative_root_growth_rate_DAS5-DAS6	5	3471244	5.85631	1.39215e-06	3459273	3461734	-	-9510	-9510	upstream	AT5G10950	gene
Relative_root_growth_rate_DAS5-DAS6	5	3471244	5.85631	1.39215e-06	3472405	3473466	-	2222	1161	downstream	AT5G10980	gene	H3.3	histone 3.3
Relative_root_growth_rate_DAS5-DAS6	5	3471244	5.85631	1.39215e-06	3479029	3480425	-	9181	7785	downstream	AT5G11000	gene
Relative_root_growth_rate_DAS5-DAS6	5	3471244	5.85631	1.39215e-06	3462215	3462352	-	-8892	-8892	upstream	sORF6472	sorf
Relative_root_growth_rate_DAS5-DAS6	5	19188151	5.55612	2.77896e-06	19179939	19181129	+	8212	8212	downstream	AT5G47230	gene	ERF5	ethylene responsive element binding factor 5
Relative_root_growth_rate_DAS5-DAS6	5	19188151	5.55612	2.77896e-06	19183601	19185644	+	4550	4550	downstream	AT5G47240	gene	NUDT8	nudix hydrolase homolog 8
Relative_root_growth_rate_DAS5-DAS6	5	19188151	5.55612	2.77896e-06	19189411	19192516	+	-1260	-1260	upstream	AT5G47260	gene
Relative_root_growth_rate_DAS5-DAS6	5	19188151	5.55612	2.77896e-06	19193157	19195559	+	-5006	-5006	upstream	AT5G47280	gene	ADR1-L3	ADR1-like 3
Relative_root_growth_rate_DAS5-DAS6	5	19188151	5.55612	2.77896e-06	19198125	19199375	+	-9974	-9974	upstream	AT5G47300	gene
Relative_root_growth_rate_DAS5-DAS6	5	19188151	5.55612	2.77896e-06	19179694	19179849	-	-8302	-8302	upstream	AT5G47229	gene
Relative_root_growth_rate_DAS5-DAS6	5	19188151	5.55612	2.77896e-06	19185794	19188745	-	594	0	in gene	AT5G47250	gene
Relative_root_growth_rate_DAS5-DAS6	5	19188151	5.55612	2.77896e-06	19197040	19197431	-	9280	8889	downstream	AT5G47290	gene
Relative_root_growth_rate_DAS5-DAS6	5	21011917	6.79796	1.59235e-07	21009592	21010345	+	2325	2325	downstream	AT5G51720	gene	NEET	NEET group protein
Relative_root_growth_rate_DAS5-DAS6	5	21011917	6.79796	1.59235e-07	21011418	21013657	+	499	0	in gene	AT5G51730	gene
Relative_root_growth_rate_DAS5-DAS6	5	21011917	6.79796	1.59235e-07	21017027	21019221	+	-5110	-5110	upstream	AT5G51740	gene
Relative_root_growth_rate_DAS5-DAS6	5	21011917	6.79796	1.59235e-07	21020207	21022781	+	-8290	-8290	upstream	AT5G51750	gene	SBT1.3	subtilase 1.3
Relative_root_growth_rate_DAS5-DAS6	5	21011917	6.79796	1.59235e-07	21013728	21013865	+	-1811	-1811	upstream	sORF7582	sorf
Relative_root_growth_rate_DAS5-DAS6	5	21011917	6.79796	1.59235e-07	21019236	21019379	+	-7319	-7319	upstream	sORF7584	sorf
Relative_root_growth_rate_DAS5-DAS6	5	21011917	6.79796	1.59235e-07	21001209	21003205	-	-8712	-8712	upstream	AT5G51700	gene	RPR2
Relative_root_growth_rate_DAS5-DAS6	5	21011917	6.79796	1.59235e-07	21004278	21008718	-	-3199	-3199	upstream	AT5G51710	gene	KEA5	K+ efflux antiporter 5
Relative_root_growth_rate_DAS5-DAS6	5	21011917	6.79796	1.59235e-07	21014007	21014111	-	2194	2090	downstream	sORF7583	sorf
Relative_root_growth_rate_DAS6-DAS7	1	7613927	6.81081	1.54592e-07	7605699	7609065	+	8228	8228	downstream	AT1G21660	gene
Relative_root_growth_rate_DAS6-DAS7	1	7613927	6.81081	1.54592e-07	7610398	7612682	+	3529	3529	downstream	AT1G21670	gene
Relative_root_growth_rate_DAS6-DAS7	1	7613927	6.81081	1.54592e-07	7613005	7615339	+	922	0	in gene	AT1G21680	gene
Relative_root_growth_rate_DAS6-DAS7	1	7613927	6.81081	1.54592e-07	7615614	7618605	+	-1687	-1687	upstream	AT1G21690	gene	RFC4	replication factor C 4
Relative_root_growth_rate_DAS6-DAS7	1	7613927	6.81081	1.54592e-07	7618940	7619919	+	-5013	-5013	upstream	AT1G21695	gene
Relative_root_growth_rate_DAS6-DAS7	1	7613927	6.81081	1.54592e-07	7592664	7604229	-	-9698	-9698	upstream	AT1G21650	gene	SECA2
Relative_root_growth_rate_DAS6-DAS7	1	7613927	6.81081	1.54592e-07	7600805	7604215	-	-9712	-9712	upstream	AT1G21651	gene
Relative_root_growth_rate_DAS6-DAS7	1	7613927	6.81081	1.54592e-07	7620001	7624136	-	10209	6074	downstream	AT1G21700	gene	SWI3C	SWITCH/sucrose nonfermenting 3C
Relative_root_growth_rate_DAS6-DAS7	1	7613927	6.81081	1.54592e-07	7619385	7619576	-	5649	5458	downstream	sORF0424	sorf
Relative_root_growth_rate_DAS6-DAS7	1	7613927	6.81081	1.54592e-07	7610939	7611076	-	-2851	-2851	upstream	sORF0423	sorf
Root_angle_DAS4	4	7767828	7.03851	9.15145e-08	7758610	7761057	+	9218	9218	downstream	AT4G13340	gene	LRX3	leucine-rich repeat/extensin 3
Root_angle_DAS4	4	7767828	7.03851	9.15145e-08	7765073	7769688	+	2755	0	in gene	AT4G13345	gene	MEE55	maternal effect embryo arrest 55
Root_angle_DAS4	4	7767828	7.03851	9.15145e-08	7775128	7777895	+	-7300	-7300	upstream	AT4G13360	gene
Root_angle_DAS4	4	7767828	7.03851	9.15145e-08	7769770	7773815	-	5987	1942	downstream	AT4G13350	gene	NIG	NSP (nuclear shuttle protein)-interacting GTPase
Root_angle_DAS4	4	7767828	7.03851	9.15145e-08	7777793	7780366	-	12538	9965	downstream	AT4G13370	gene
Root_directional_equivalent_DAS3	1	876498	7.99974	1.00059e-08	871874	872906	+	4624	4624	downstream	AT1G03490	gene	NAC006	NAC domain containing protein 6
Root_directional_equivalent_DAS3	1	876498	7.99974	1.00059e-08	873184	874935	+	3314	3314	downstream	AT1G03495	gene
Root_directional_equivalent_DAS3	1	876498	7.99974	1.00059e-08	877648	877719	+	-1150	-1150	upstream	AT1G03515	gene
Root_directional_equivalent_DAS3	1	876498	7.99974	1.00059e-08	883782	885611	+	-7284	-7284	upstream	AT1G03540	gene
Root_directional_equivalent_DAS3	1	876498	7.99974	1.00059e-08	885941	887906	+	-9443	-9443	upstream	AT1G03545	gene
Root_directional_equivalent_DAS3	1	876498	7.99974	1.00059e-08	868890	868982	+	7608	7608	downstream	sORF0068	sorf
Root_directional_equivalent_DAS3	1	876498	7.99974	1.00059e-08	865915	867733	-	-8765	-8765	upstream	AT1G03470	gene	NET3A	Networked 3A
Root_directional_equivalent_DAS3	1	876498	7.99974	1.00059e-08	869051	871211	-	-5287	-5287	upstream	AT1G03475	gene	LIN2	LESION INITIATION 2
Root_directional_equivalent_DAS3	1	876498	7.99974	1.00059e-08	875358	875471	-	-1027	-1027	upstream	AT1G03502	gene
Root_directional_equivalent_DAS3	1	876498	7.99974	1.00059e-08	875518	875604	-	-894	-894	upstream	AT1G03506	gene
Root_directional_equivalent_DAS3	1	876498	7.99974	1.00059e-08	876258	877547	-	1049	0	in gene	AT1G03510	gene
Root_directional_equivalent_DAS3	1	876498	7.99974	1.00059e-08	877862	880158	-	3660	1364	downstream	AT1G03520	gene
Root_directional_equivalent_DAS3	1	876498	7.99974	1.00059e-08	880496	883391	-	6893	3998	downstream	AT1G03530	gene	NAF1	nuclear assembly factor 1
Root_directional_equivalent_DAS3	1	876498	7.99974	1.00059e-08	885623	887956	-	11458	9125	downstream	AT1G03550	gene	SCAMP4	Secretory carrier membrane protein 4
Root_directional_equivalent_DAS7	3	4848560	6.77206	1.69022e-07	4849788	4851601	+	-1228	-1228	upstream	AT3G14450	gene	CID9	CTC-interacting domain 9
Root_directional_equivalent_DAS7	3	4848560	6.77206	1.69022e-07	4851696	4851812	+	-3136	-3136	upstream	AT3G14452	gene
Root_directional_equivalent_DAS7	3	4848560	6.77206	1.69022e-07	4857940	4861247	+	-9380	-9380	upstream	AT3G14470	gene
Root_directional_equivalent_DAS7	3	4848560	6.77206	1.69022e-07	4847248	4847343	+	1312	1312	downstream	sORF3710	sorf
Root_directional_equivalent_DAS7	3	4848560	6.77206	1.69022e-07	4851990	4856264	-	7704	3430	downstream	AT3G14460	gene
Root_directional_equivalent_DAS7	3	4855386	6.77206	1.69022e-07	4849788	4851601	+	5598	5598	downstream	AT3G14450	gene	CID9	CTC-interacting domain 9
Root_directional_equivalent_DAS7	3	4855386	6.77206	1.69022e-07	4851696	4851812	+	3690	3690	downstream	AT3G14452	gene
Root_directional_equivalent_DAS7	3	4855386	6.77206	1.69022e-07	4857940	4861247	+	-2554	-2554	upstream	AT3G14470	gene
Root_directional_equivalent_DAS7	3	4855386	6.77206	1.69022e-07	4862153	4862680	+	-6767	-6767	upstream	AT3G14480	gene
Root_directional_equivalent_DAS7	3	4855386	6.77206	1.69022e-07	4847248	4847343	+	8138	8138	downstream	sORF3710	sorf
Root_directional_equivalent_DAS7	3	4855386	6.77206	1.69022e-07	4851990	4856264	-	878	0	in gene	AT3G14460	gene
Root_directional_equivalent_DAS7	3	4855386	6.77206	1.69022e-07	4860889	4861009	-	5623	5503	downstream	AT3G14475	gene
Root_directional_equivalent_DAS7	3	4855386	6.77206	1.69022e-07	4863631	4865949	-	10563	8245	downstream	AT3G14490	gene
Root_tortuosity_DAS3	4	15050590	6.43873	3.64e-07	15039432	15042311	+	11158	11158	downstream	AT4G30900	gene
Root_tortuosity_DAS3	4	15050590	6.43873	3.64e-07	15054873	15056826	+	-4283	-4283	upstream	AT4G30940	gene
Root_tortuosity_DAS3	4	15050590	6.43873	3.64e-07	15042413	15045315	-	-5275	-5275	upstream	AT4G30910	gene
Root_tortuosity_DAS3	4	15050590	6.43873	3.64e-07	15046457	15049373	-	-1217	-1217	upstream	AT4G30920	gene	LAP2	leucyl aminopeptidase 2
Root_tortuosity_DAS3	4	15050590	6.43873	3.64e-07	15049824	15051665	-	1075	0	in gene	AT4G30930	gene	NFD1	NUCLEAR FUSION DEFECTIVE 1
Root_tortuosity_DAS3	4	15050590	6.43873	3.64e-07	15051814	15054042	-	3452	1224	downstream	AT4G30935	gene	WRKY32	WRKY DNA-binding protein 32
Root_tortuosity_DAS3	4	15050590	6.43873	3.64e-07	15056975	15059794	-	9204	6385	downstream	AT4G30950	gene	SFD4	STEAROYL DESATURASE DEFICIENCY 4
Root_tortuosity_DAS3	5	25737045	6.27293	5.33e-07	25727337	25730361	+	9708	9708	downstream	AT5G64330	gene	RPT3	ROOT PHOTOTROPISM 3
Root_tortuosity_DAS3	5	25737045	6.27293	5.33e-07	25739178	25741212	+	-2133	-2133	upstream	AT5G64370	gene	PYD3	PYRIMIDINE 3
Root_tortuosity_DAS3	5	25737045	6.27293	5.33e-07	25741249	25743198	+	-4204	-4204	upstream	AT5G64380	gene
Root_tortuosity_DAS3	5	25737045	6.27293	5.33e-07	25743344	25747652	+	-6299	-6299	upstream	AT5G64390	gene	HEN4	HUA ENHANCER 4
Root_tortuosity_DAS3	5	25737045	6.27293	5.33e-07	25730335	25733313	-	-3732	-3732	upstream	AT5G64340	gene	SAC51	SUPPRESSOR OF ACAULIS 51
Root_tortuosity_DAS3	5	25737045	6.27293	5.33e-07	25730335	25733313	-	-3732	-3732	upstream	AT5G64341	gene	CPuORF40	conserved peptide upstream open reading frame 40
Root_tortuosity_DAS3	5	25737045	6.27293	5.33e-07	25730335	25733313	-	-3732	-3732	upstream	AT5G64342	gene	CPuORF39	conserved peptide upstream open reading frame 39
Root_tortuosity_DAS3	5	25737045	6.27293	5.33e-07	25730335	25733313	-	-3732	-3732	upstream	AT5G64343	gene	CPuORF38	conserved peptide upstream open reading frame 38
Root_tortuosity_DAS3	5	25737045	6.27293	5.33e-07	25734598	25736071	-	-974	-974	upstream	AT5G64350	gene	FKP12	FK506-binding protein 12
Root_tortuosity_DAS3	5	25737045	6.27293	5.33e-07	25736340	25738667	-	1622	0	in gene	AT5G64360	gene	EIP9	EMF1-Interacting Protein 1
Root_tortuosity_DAS3	5	25737045	6.27293	5.33e-07	25728785	25728901	-	-8144	-8144	upstream	sORF7818	sorf
Root_tortuosity_DAS3	5	25737045	6.27293	5.33e-07	25728901	25729047	-	-7998	-7998	upstream	sORF7819	sorf
Root_tortuosity_DAS4	1	876498	7.1909	6.44e-08	871874	872906	+	4624	4624	downstream	AT1G03490	gene	NAC006	NAC domain containing protein 6
Root_tortuosity_DAS4	1	876498	7.1909	6.44e-08	873184	874935	+	3314	3314	downstream	AT1G03495	gene
Root_tortuosity_DAS4	1	876498	7.1909	6.44e-08	877648	877719	+	-1150	-1150	upstream	AT1G03515	gene
Root_tortuosity_DAS4	1	876498	7.1909	6.44e-08	883782	885611	+	-7284	-7284	upstream	AT1G03540	gene
Root_tortuosity_DAS4	1	876498	7.1909	6.44e-08	885941	887906	+	-9443	-9443	upstream	AT1G03545	gene
Root_tortuosity_DAS4	1	876498	7.1909	6.44e-08	868890	868982	+	7608	7608	downstream	sORF0068	sorf
Root_tortuosity_DAS4	1	876498	7.1909	6.44e-08	865915	867733	-	-8765	-8765	upstream	AT1G03470	gene	NET3A	Networked 3A
Root_tortuosity_DAS4	1	876498	7.1909	6.44e-08	869051	871211	-	-5287	-5287	upstream	AT1G03475	gene	LIN2	LESION INITIATION 2
Root_tortuosity_DAS4	1	876498	7.1909	6.44e-08	875358	875471	-	-1027	-1027	upstream	AT1G03502	gene
Root_tortuosity_DAS4	1	876498	7.1909	6.44e-08	875518	875604	-	-894	-894	upstream	AT1G03506	gene
Root_tortuosity_DAS4	1	876498	7.1909	6.44e-08	876258	877547	-	1049	0	in gene	AT1G03510	gene
Root_tortuosity_DAS4	1	876498	7.1909	6.44e-08	877862	880158	-	3660	1364	downstream	AT1G03520	gene
Root_tortuosity_DAS4	1	876498	7.1909	6.44e-08	880496	883391	-	6893	3998	downstream	AT1G03530	gene	NAF1	nuclear assembly factor 1
Root_tortuosity_DAS4	1	876498	7.1909	6.44e-08	885623	887956	-	11458	9125	downstream	AT1G03550	gene	SCAMP4	Secretory carrier membrane protein 4
Root_tortuosity_DAS4	1	6108228	5.78722	1.63e-06	6099089	6100315	+	9139	9139	downstream	AT1G17730	gene	VPS46.1	vacuolar protein sorting 46.1
Root_tortuosity_DAS4	1	6108228	5.78722	1.63e-06	6100964	6105265	+	7264	7264	downstream	AT1G17745	gene	PGDH2	phosphoglycerate dehydrogenase 2
Root_tortuosity_DAS4	1	6108228	5.78722	1.63e-06	6106656	6110120	+	1572	0	in gene	AT1G17750	gene	PEPR2	PEP1 receptor 2
Root_tortuosity_DAS4	1	6108228	5.78722	1.63e-06	6093208	6098383	-	-9845	-9845	upstream	AT1G17720	gene	ATB BETA
Root_tortuosity_DAS4	1	6108228	5.78722	1.63e-06	6100961	6101983	-	-6245	-6245	upstream	AT1G17744	gene
Root_tortuosity_DAS4	1	6108228	5.78722	1.63e-06	6110107	6116617	-	8389	1879	downstream	AT1G17760	gene	CSTF77
Root_tortuosity_DAS4	1	18099749	6.0569	8.77e-07	18091681	18093774	+	8068	8068	downstream	AT1G48910	gene	YUC10	YUCCA 10
Root_tortuosity_DAS4	1	18099749	6.0569	8.77e-07	18094900	18095046	+	4849	4849	downstream	AT1G48912	gene
Root_tortuosity_DAS4	1	18099749	6.0569	8.77e-07	18098095	18101623	+	1654	0	in gene	AT1G48920	gene	PARL1	PARALLEL 1
Root_tortuosity_DAS4	1	18099749	6.0569	8.77e-07	18106897	18110237	+	-7148	-7148	upstream	AT1G48950	gene
Root_tortuosity_DAS4	1	18099749	6.0569	8.77e-07	18101643	18104661	-	4912	1894	downstream	AT1G48930	gene	GH9C1	glycosyl hydrolase 9C1
Root_tortuosity_DAS4	1	18099749	6.0569	8.77e-07	18105808	18106422	-	6673	6059	downstream	AT1G48940	gene	ENODL6	early nodulin-like protein 6
Root_tortuosity_DAS4	1	22421652	6.10416	7.87e-07	22411575	22412180	+	10077	10077	downstream	AT1G60880	gene	AGL56	AGAMOUS-like-56
Root_tortuosity_DAS4	1	22421652	6.10416	7.87e-07	22423909	22428022	+	-2257	-2257	upstream	AT1G60900	gene
Root_tortuosity_DAS4	1	22421652	6.10416	7.87e-07	22428167	22428237	+	-6515	-6515	upstream	AT1G60910	gene
Root_tortuosity_DAS4	1	22421652	6.10416	7.87e-07	22412246	22417244	-	-4408	-4408	upstream	AT1G60890	gene
Root_tortuosity_DAS4	1	22421652	6.10416	7.87e-07	22428605	22428844	-	7192	6953	downstream	AT1G60913	gene
Root_tortuosity_DAS4	1	22421652	6.10416	7.87e-07	22429692	22430267	-	8615	8040	downstream	AT1G60920	gene	AGL55	AGAMOUS-like 55
Root_tortuosity_DAS4	1	22421652	6.10416	7.87e-07	22430847	22438877	-	17225	9195	downstream	AT1G60930	gene	RECQL4B	RECQ HELICASE L4B
Root_tortuosity_DAS4	2	19640190	5.8102	1.55e-06	19629474	19631182	+	10716	10716	downstream	AT2G47970	gene
Root_tortuosity_DAS4	2	19640190	5.8102	1.55e-06	19631259	19636978	+	8931	8931	downstream	AT2G47980	gene	SCC3	sister-chromatid cohesion protein 3
Root_tortuosity_DAS4	2	19640190	5.8102	1.55e-06	19641377	19643491	+	-1187	-1187	upstream	AT2G48010	gene	RKF3	receptor-like kinase in in flowers 3
Root_tortuosity_DAS4	2	19640190	5.8102	1.55e-06	19644100	19647180	+	-3910	-3910	upstream	AT2G48020	gene
Root_tortuosity_DAS4	2	19640190	5.8102	1.55e-06	19636867	19638678	-	-1512	-1512	upstream	AT2G47990	gene	SWA1	SLOW WALKER1
Root_tortuosity_DAS4	2	19640190	5.8102	1.55e-06	19639007	19640803	-	613	0	in gene	AT2G48000	gene
Root_tortuosity_DAS4	2	19640190	5.8102	1.55e-06	19647523	19650148	-	9958	7333	downstream	AT2G48030	gene
Root_tortuosity_DAS4	2	19640190	5.8102	1.55e-06	19642662	19642793	-	2603	2472	downstream	sORF3480	sorf
Root_tortuosity_DAS4	2	19640190	5.8102	1.55e-06	19641650	19641799	-	1609	1460	downstream	sORF3478	sorf
Root_tortuosity_DAS4	2	19640190	5.8102	1.55e-06	19642314	19642580	-	2390	2124	downstream	sORF3479	sorf
Root_tortuosity_DAS4	3	5308434	5.86937	1.35e-06	5299110	5301745	+	9324	9324	downstream	AT3G15640	gene
Root_tortuosity_DAS4	3	5308434	5.86937	1.35e-06	5305918	5307968	+	2516	2516	downstream	AT3G15650	gene
Root_tortuosity_DAS4	3	5308434	5.86937	1.35e-06	5315001	5316466	+	-6567	-6567	upstream	AT3G15680	gene
Root_tortuosity_DAS4	3	5308434	5.86937	1.35e-06	5316916	5319613	+	-8482	-8482	upstream	AT3G15690	gene
Root_tortuosity_DAS4	3	5308434	5.86937	1.35e-06	5307944	5309581	-	1147	0	in gene	AT3G15660	gene	GRX4	glutaredoxin 4
Root_tortuosity_DAS4	3	5308434	5.86937	1.35e-06	5309886	5310988	-	2554	1452	downstream	AT3G15670	gene
Root_tortuosity_DAS4	3	8345695	5.49048	3.23e-06	8333025	8336146	+	12670	12670	downstream	AT3G23300	gene
Root_tortuosity_DAS4	3	8345695	5.49048	3.23e-06	8338900	8343632	+	6795	6795	downstream	AT3G23310	gene
Root_tortuosity_DAS4	3	8345695	5.49048	3.23e-06	8344629	8345204	+	1066	1066	downstream	AT3G23320	gene
Root_tortuosity_DAS4	3	8345695	5.49048	3.23e-06	8345771	8347062	+	-76	-76	upstream	AT3G23325	gene
Root_tortuosity_DAS4	3	8345695	5.49048	3.23e-06	8346393	8346639	+	-698	-698	upstream	AT3G23326	gene	MIR853A	microRNA853A
Root_tortuosity_DAS4	3	8345695	5.49048	3.23e-06	8347200	8349347	+	-1505	-1505	upstream	AT3G23330	gene
Root_tortuosity_DAS4	3	8345695	5.49048	3.23e-06	8350803	8353959	+	-5108	-5108	upstream	AT3G23340	gene	ckl10	casein kinase I-like 10
Root_tortuosity_DAS4	3	8345695	5.49048	3.23e-06	8354104	8355201	+	-8409	-8409	upstream	AT3G23350	gene
Root_tortuosity_DAS4	3	8345695	5.49048	3.23e-06	8355257	8356381	-	10686	9562	downstream	AT3G23360	gene
Root_tortuosity_DAS4	3	8351742	7.16302	6.87e-08	8338900	8343632	+	12842	12842	downstream	AT3G23310	gene
Root_tortuosity_DAS4	3	8351742	7.16302	6.87e-08	8344629	8345204	+	7113	7113	downstream	AT3G23320	gene
Root_tortuosity_DAS4	3	8351742	7.16302	6.87e-08	8345771	8347062	+	5971	5971	downstream	AT3G23325	gene
Root_tortuosity_DAS4	3	8351742	7.16302	6.87e-08	8346393	8346639	+	5349	5349	downstream	AT3G23326	gene	MIR853A	microRNA853A
Root_tortuosity_DAS4	3	8351742	7.16302	6.87e-08	8347200	8349347	+	4542	4542	downstream	AT3G23330	gene
Root_tortuosity_DAS4	3	8351742	7.16302	6.87e-08	8350803	8353959	+	939	0	in gene	AT3G23340	gene	ckl10	casein kinase I-like 10
Root_tortuosity_DAS4	3	8351742	7.16302	6.87e-08	8354104	8355201	+	-2362	-2362	upstream	AT3G23350	gene
Root_tortuosity_DAS4	3	8351742	7.16302	6.87e-08	8357585	8360865	+	-5843	-5843	upstream	AT3G23370	gene
Root_tortuosity_DAS4	3	8351742	7.16302	6.87e-08	8361367	8361483	+	-9625	-9625	upstream	sORF3905	sorf
Root_tortuosity_DAS4	3	8351742	7.16302	6.87e-08	8355257	8356381	-	4639	3515	downstream	AT3G23360	gene
Root_tortuosity_DAS4	3	10175457	5.90218	1.25e-06	10163049	10166907	+	12408	12408	downstream	AT3G27470	gene
Root_tortuosity_DAS4	3	10175457	5.90218	1.25e-06	10167151	10167306	+	8306	8306	downstream	sORF4004	sorf
Root_tortuosity_DAS4	3	10175457	5.90218	1.25e-06	10169242	10171230	-	-4227	-4227	upstream	AT3G27473	gene
Root_tortuosity_DAS4	3	10175457	5.90218	1.25e-06	10173220	10175555	-	98	0	in gene	AT3G27480	gene
Root_tortuosity_DAS4	3	10175457	5.90218	1.25e-06	10178100	10180148	-	4691	2643	downstream	AT3G27490	gene
Root_tortuosity_DAS4	3	10175457	5.90218	1.25e-06	10182833	10185081	-	9624	7376	downstream	AT3G27500	gene
Root_tortuosity_DAS4	5	5654957	5.55974	2.76e-06	5649193	5651158	+	5764	5764	downstream	AT5G17170	gene	ENH1	enhancer of sos3-1
Root_tortuosity_DAS4	5	5654957	5.55974	2.76e-06	5651436	5651807	+	3521	3521	downstream	AT5G17180	gene
Root_tortuosity_DAS4	5	5654957	5.55974	2.76e-06	5652218	5652983	+	2739	2739	downstream	AT5G17190	gene
Root_tortuosity_DAS4	5	5654957	5.55974	2.76e-06	5656383	5658147	+	-1426	-1426	upstream	AT5G17210	gene
Root_tortuosity_DAS4	5	5654957	5.55974	2.76e-06	5658460	5659386	+	-3503	-3503	upstream	AT5G17220	gene	TT19	TRANSPARENT TESTA 19
Root_tortuosity_DAS4	5	5654957	5.55974	2.76e-06	5664160	5664273	+	-9203	-9203	upstream	AT5G17233	gene
Root_tortuosity_DAS4	5	5654957	5.55974	2.76e-06	5664937	5665038	+	-9980	-9980	upstream	sORF6580	sorf
Root_tortuosity_DAS4	5	5654957	5.55974	2.76e-06	5664493	5664684	+	-9536	-9536	upstream	sORF6579	sorf
Root_tortuosity_DAS4	5	5654957	5.55974	2.76e-06	5643118	5647783	-	-7174	-7174	upstream	AT5G17165	gene
Root_tortuosity_DAS4	5	5654957	5.55974	2.76e-06	5653524	5655336	-	379	0	in gene	AT5G17200	gene
Root_tortuosity_DAS4	5	5654957	5.55974	2.76e-06	5659574	5662865	-	7908	4617	downstream	AT5G17230	gene	PSY	PHYTOENE SYNTHASE
Root_tortuosity_DAS4	5	5654957	5.55974	2.76e-06	5653130	5653228	-	-1729	-1729	upstream	sORF6577	sorf
Root_tortuosity_DAS5	3	10174453	6.30143	4.99538e-07	10163049	10166907	+	11404	11404	downstream	AT3G27470	gene
Root_tortuosity_DAS5	3	10174453	6.30143	4.99538e-07	10167151	10167306	+	7302	7302	downstream	sORF4004	sorf
Root_tortuosity_DAS5	3	10174453	6.30143	4.99538e-07	10169242	10171230	-	-3223	-3223	upstream	AT3G27473	gene
Root_tortuosity_DAS5	3	10174453	6.30143	4.99538e-07	10173220	10175555	-	1102	0	in gene	AT3G27480	gene
Root_tortuosity_DAS5	3	10174453	6.30143	4.99538e-07	10178100	10180148	-	5695	3647	downstream	AT3G27490	gene
Root_tortuosity_DAS5	3	10174453	6.30143	4.99538e-07	10182833	10185081	-	10628	8380	downstream	AT3G27500	gene
Root_tortuosity_DAS5	4	16517576	6.40811	3.90739e-07	16507635	16508754	+	9941	9941	downstream	AT4G34560	gene
Root_tortuosity_DAS5	4	16517576	6.40811	3.90739e-07	16515327	16519534	+	2249	0	in gene	AT4G34580	gene	SRH1	SHORT ROOT HAIR 1
Root_tortuosity_DAS5	4	16517576	6.40811	3.90739e-07	16521861	16523230	+	-4285	-4285	upstream	AT4G34588	gene	CPuORF2	conserved peptide upstream open reading frame 2
Root_tortuosity_DAS5	4	16517576	6.40811	3.90739e-07	16521861	16523230	+	-4285	-4285	upstream	AT4G34590	gene	GBF6	G-box binding factor 6
Root_tortuosity_DAS5	4	16517576	6.40811	3.90739e-07	16511001	16514343	-	-3233	-3233	upstream	AT4G34570	gene	THY-2	thymidylate synthase 2
Root_width_60_DAS4	1	945240	7.45201	3.53e-08	933512	937043	+	11728	11728	downstream	AT1G03740	gene
Root_width_60_DAS4	1	945240	7.45201	3.53e-08	937920	941162	+	7320	7320	downstream	AT1G03750	gene	CHR9	CHROMATIN REMODELING 9
Root_width_60_DAS4	1	945240	7.45201	3.53e-08	944572	947483	+	668	0	in gene	AT1G03770	gene	RING1B	RING 1B
Root_width_60_DAS4	1	945240	7.45201	3.53e-08	954525	956097	+	-9285	-9285	upstream	AT1G03790	gene	TZF4	Tandem CCCH Zinc Finger protein 4
Root_width_60_DAS4	1	945240	7.45201	3.53e-08	937207	937287	-	-7953	-7953	upstream	AT1G03743	gene
Root_width_60_DAS4	1	945240	7.45201	3.53e-08	937401	937485	-	-7755	-7755	upstream	AT1G03746	gene
Root_width_60_DAS4	1	945240	7.45201	3.53e-08	941062	943377	-	-1863	-1863	upstream	AT1G03760	gene
Root_width_60_DAS4	1	945240	7.45201	3.53e-08	947520	951827	-	6587	2280	downstream	AT1G03780	gene	TPX2	targeting protein for XKLP2
Root_width_60_DAS4	1	950790	7.45201	3.53e-08	937920	941162	+	12870	12870	downstream	AT1G03750	gene	CHR9	CHROMATIN REMODELING 9
Root_width_60_DAS4	1	950790	7.45201	3.53e-08	944572	947483	+	6218	6218	downstream	AT1G03770	gene	RING1B	RING 1B
Root_width_60_DAS4	1	950790	7.45201	3.53e-08	954525	956097	+	-3735	-3735	upstream	AT1G03790	gene	TZF4	Tandem CCCH Zinc Finger protein 4
Root_width_60_DAS4	1	950790	7.45201	3.53e-08	958759	959609	+	-7969	-7969	upstream	AT1G03810	gene
Root_width_60_DAS4	1	950790	7.45201	3.53e-08	941062	943377	-	-7413	-7413	upstream	AT1G03760	gene
Root_width_60_DAS4	1	950790	7.45201	3.53e-08	947520	951827	-	1037	0	in gene	AT1G03780	gene	TPX2	targeting protein for XKLP2
Root_width_60_DAS4	1	950790	7.45201	3.53e-08	957261	957998	-	7208	6471	downstream	AT1G03800	gene	ERF10	ERF domain protein 10
Root_width_60_DAS4	1	950790	7.45201	3.53e-08	959869	960728	-	9938	9079	downstream	AT1G03820	gene
Root_width_60_DAS4	5	2512090	6.92284	1.19e-07	2503323	2506688	+	8767	8767	downstream	AT5G07830	gene	GUS2	glucuronidase 2
Root_width_60_DAS4	5	2512090	6.92284	1.19e-07	2508917	2510503	+	3173	3173	downstream	AT5G07850	gene
Root_width_60_DAS4	5	2512090	6.92284	1.19e-07	2511442	2513095	+	648	0	in gene	AT5G07860	gene
Root_width_60_DAS4	5	2512090	6.92284	1.19e-07	2513794	2515418	+	-1704	-1704	upstream	AT5G07870	gene
Root_width_60_DAS4	5	2512090	6.92284	1.19e-07	2520169	2521546	+	-8079	-8079	upstream	AT5G07900	gene
Root_width_60_DAS4	5	2512090	6.92284	1.19e-07	2506656	2508373	-	-3717	-3717	upstream	AT5G07840	gene	PIA1	phytochrome interacting ankyrin-repeat protein 1
Root_width_60_DAS4	5	2512090	6.92284	1.19e-07	2506634	2508435	-	-3655	-3655	upstream	AT5G07842	gene	CPuORF16	conserved peptide upstream open reading frame 16
Root_width_60_DAS4	5	2512090	6.92284	1.19e-07	2515587	2516694	-	4604	3497	downstream	AT5G07880	gene	SNAP29	synaptosomal-associated protein SNAP25-like 29
Root_width_60_DAS4	5	2512090	6.92284	1.19e-07	2517381	2520038	-	7948	5291	downstream	AT5G07890	gene
Root_width_60_DAS4	5	2512090	6.92284	1.19444e-07	2521534	2524201	-	12111	9444	downstream	AT5G07910	gene
Root_width_80_DAS3	5	21749653	7.20865	6.18517e-08	21738849	21742082	+	10804	10804	downstream	AT5G53510	gene	OPT9	oligopeptide transporter 9
Root_width_80_DAS3	5	21749653	7.20865	6.18517e-08	21743450	21745981	+	6203	6203	downstream	AT5G53520	gene	OPT8	oligopeptide transporter 8
Root_width_80_DAS3	5	21749653	7.20865	6.18517e-08	21755291	21758921	+	-5638	-5638	upstream	AT5G53550	gene	YSL3	YELLOW STRIPE like 3
Root_width_80_DAS3	5	21749653	7.20865	6.18517e-08	21759367	21760578	+	-9714	-9714	upstream	AT5G53560	gene	CB5-E	cytochrome B5 isoform E
Root_width_80_DAS3	5	21749653	7.20865	6.18517e-08	21746035	21748595	-	-1058	-1058	upstream	AT5G53530	gene	VPS26A	vacuolar protein sorting 26A
Root_width_80_DAS3	5	21749653	7.20865	6.18517e-08	21749286	21751237	-	1584	0	in gene	AT5G53540	gene
Root_width_80_DAS4	3	514836	6.61946	2.40179e-07	505434	508428	+	9402	9402	downstream	AT3G02460	gene
Root_width_80_DAS4	3	514836	6.61946	2.40179e-07	509087	511557	+	5749	5749	downstream	AT3G02468	gene	CPuORF9	conserved peptide upstream open reading frame 9
Root_width_80_DAS4	3	514836	6.61946	2.40179e-07	508886	511561	+	5950	5950	downstream	AT3G02470	gene	SAMDC	S-adenosylmethionine decarboxylase
Root_width_80_DAS4	3	514836	6.61946	2.40179e-07	512312	513027	+	2524	2524	downstream	AT3G02480	gene
Root_width_80_DAS4	3	514836	6.61946	2.40179e-07	513525	515925	+	1311	0	in gene	AT3G02490	gene
Root_width_80_DAS4	3	514836	6.61946	2.40179e-07	519364	521747	+	-4528	-4528	upstream	AT3G02500	gene
Root_width_80_DAS4	3	514836	6.61946	2.40179e-07	502707	505230	-	-9606	-9606	upstream	AT3G02450	gene
Root_width_80_DAS4	3	514836	6.61946	2.40179e-07	515944	516358	-	1522	1108	downstream	AT3G02493	gene	RTFL19	ROTUNDIFOLIA like 19
Root_width_80_DAS4	3	514836	6.61946	2.40179e-07	521746	524631	-	9795	6910	downstream	AT3G02510	gene
Root_width_80_DAS4	3	515478	6.7763	1.6738e-07	505434	508428	+	10044	10044	downstream	AT3G02460	gene
Root_width_80_DAS4	3	515478	6.7763	1.6738e-07	509087	511557	+	6391	6391	downstream	AT3G02468	gene	CPuORF9	conserved peptide upstream open reading frame 9
Root_width_80_DAS4	3	515478	6.7763	1.6738e-07	508886	511561	+	6592	6592	downstream	AT3G02470	gene	SAMDC	S-adenosylmethionine decarboxylase
Root_width_80_DAS4	3	515478	6.7763	1.6738e-07	512312	513027	+	3166	3166	downstream	AT3G02480	gene
Root_width_80_DAS4	3	515478	6.7763	1.6738e-07	513525	515925	+	1953	0	in gene	AT3G02490	gene
Root_width_80_DAS4	3	515478	6.7763	1.6738e-07	519364	521747	+	-3886	-3886	upstream	AT3G02500	gene
Root_width_80_DAS4	3	515478	6.7763	1.6738e-07	525370	526255	+	-9892	-9892	upstream	AT3G02515	transposable_element_gene	SADHU6-1	sadhu non-coding retrotransposon 6-1
Root_width_80_DAS4	3	515478	6.7763	1.6738e-07	515944	516358	-	880	466	downstream	AT3G02493	gene	RTFL19	ROTUNDIFOLIA like 19
Root_width_80_DAS4	3	515478	6.7763	1.6738e-07	521746	524631	-	9153	6268	downstream	AT3G02510	gene
Root_width_80_DAS4	3	4062050	6.91375	1.21968e-07	4054739	4056980	+	7311	7311	downstream	AT3G12760	gene
Root_width_80_DAS4	3	4062050	6.91375	1.21968e-07	4059772	4060944	+	2278	2278	downstream	AT3G12775	gene
Root_width_80_DAS4	3	4062050	6.91375	1.21968e-07	4065042	4074078	+	-2992	-2992	upstream	AT3G12810	gene	SRCAP
Root_width_80_DAS4	3	4062050	6.91375	1.21968e-07	4051651	4053201	-	-8849	-8849	upstream	AT3G12750	gene	ZIP1	zinc transporter 1 precursor
Root_width_80_DAS4	3	4062050	6.91375	1.21968e-07	4057012	4059214	-	-2836	-2836	upstream	AT3G12770	gene	MEF22	mitochondrial editing factor 22
Root_width_80_DAS4	3	4062050	6.91375	1.21968e-07	4060971	4063306	-	1256	0	in gene	AT3G12780	gene	PGK1	phosphoglycerate kinase 1
Root_width_80_DAS4	3	4062050	6.91375	1.21968e-07	4063323	4064822	-	2772	1273	downstream	AT3G12800	gene	SDRB	short-chain dehydrogenase-reductase B
